# Supplementary material for: Genetic and epigenetic profiling of CLL disease progression reveals limited somatic evolution and suggests a relationship to memory-cell development
Source: Blood Cancer J. 2015 Apr 10;5(4):e303–. doi: 10.1038/bcj.2015.14 (PMC4450323; doi:10.1038/bcj.2015.14)
Supplement: Supplementary Table 4 [file bcj201514x5.xlsx]

## Sheet: Table S4
Supplmentary Table S4: Summary of targeted sequencing
	Exome	TruSeq Deep Targeted Sequencing							Allele Frequency change
Patient	Number Somatic SNVs	Number Covered	Number verified somatic (FDR < 0.05)	% validated	Number change between tumor samples (FDR < 0.05)	Number Change and increase	Number Change and decrease	Clonal Type	min	median	max	Number Change with AF > 10%
SU11241	58	37	35	0.945946	16	13	3	clonal evolution	0.057036	0.102235	0.205513	8
SU13717	41	32	30	0.9375	5	4	1	clonal evolution	0.053326	0.091087	0.29589	2
SU80288	36	21	21	1	9	8	1	clonal evolution	0.035298	0.060459	0.0955147	0
SU35420	34	18	16	0.888889	14	13	1	clonal evolution	0.0505213	0.143097	0.26501	13
SU60368	42	35	32	0.914286	9	3	6	clonal evolution	0.034998	0.0646975	0.159038	2
SU17355	43	23	23	1	1	1	0	static	0.06798	0.06798	0.06798	0
SU46082	37	19	17	0.894737	1	0	1	static	0.051344	0.0630031	0.0746623	0
SU98116	34	22	21	0.954545	1	0	1	static	0.043496	0.043496	0.043496	0
SU89733	28	14	8	0.571429	0	0	0	static	--	--	--	0
SU44650	35	21	20	0.952381	1	0	1	static	0.106194	0.106194	0.106194	1
SU96832	55	3	3	1	0	0	0	static	--	--	--	0
SU32200	26	15	11	0.733333	1	1	0	static	0.043547	0.043547	0.043547	0
SU92441	66	35	33	0.942857	1	1	0	static	0.045714	0.045714	0.045714	0
SU20867	55	39	38	0.974359	0	0	0	static	--	--	--	0
SU46548	57	38	36	0.947368	9	9	0	tumor expansion	0.052239	0.066273	0.18217	2
SU22161	41	27	26	0.962963	6	6	0	tumor expansion	0.040785	0.063739	0.248014	1
SU11596	80	44	39	0.886364	7	7	0	tumor expansion	0.075434	0.087304	0.145432	1
SU77505	65	43	40	0.930233	17	17	0	tumor expansion	0.033994	0.064471	0.182615	6
SU96140	38	35	35	1	11	11	0	tumor expansion	0.037115	0.054924	0.100136	1
