# Supplementary material for: Genetic and epigenetic profiling of CLL disease progression reveals limited somatic evolution and suggests a relationship to memory-cell development
Source: Blood Cancer J. 2015 Apr 10;5(4):e303–. doi: 10.1038/bcj.2015.14 (PMC4450323; doi:10.1038/bcj.2015.14)
Supplement: Supplementary Table 5 [file bcj201514x6.xlsx]

## Sheet: Table S5
Supplementary Table S5. Significantly changing CpG sites using methylation data adjusted for B-cell composition
cgID	CHR	POS	UCSC RefGene Name	region_relation	Average Change in Methylation Beta (T2-T1)	P-value	BH-FDR adjusted P-value
cg24993471	11	72364184	PDE2A;PDE2A		0.048186	1.49012e-08	0.00321057
cg06378100	16	48656724			0.0578956	1.49012e-08	0.00321057
cg24522809	2	158851594	UPP2		-0.0629076	2.98023e-08	0.00321057
cg13752114	3	195489708	MUC4;MUC4;MUC4	Island	0.0290789	2.98023e-08	0.00321057
cg09021626	2	40679076	SLC8A1	S_Shore	0.0429034	4.47035e-08	0.00385269
cg27552435	10	119313305		Island	0.0483249	1.04308e-07	0.00572697
cg17326173	5	140201539	PCDHA2;PCDHA1;PCDHA1;PCDHA3;PCDHA4;PCDHA5;PCDHA5	Island	0.0240549	1.04308e-07	0.00572697
cg07781491	1	16554892		S_Shore	0.0700833	1.49012e-07	0.00572697
cg22499307	3	10561011			0.0256695	1.49012e-07	0.00572697
cg18653708	3	136538990	TMEM22;TMEM22;TMEM22	Island	0.0310863	1.49012e-07	0.00572697
cg02769145	1	160952126			0.0225294	2.08616e-07	0.00572697
cg01247836	17	36722136	SRCIN1	S_Shelf	0.0432361	2.08616e-07	0.00572697
cg18362538	19	5032862	KDM4B	Island	0.0294459	2.08616e-07	0.00572697
cg02396676	3	45067564	CLEC3B		0.0354635	2.08616e-07	0.00572697
cg07553761	3	160167977	TRIM59	Island	0.0767874	2.83122e-07	0.00572697
cg08540945	7	152591698		Island	0.0598946	2.83122e-07	0.00572697
cg13514218	9	130496811	TOR2A;TOR2A;TOR2A;TOR2A	N_Shore	0.031052	2.83122e-07	0.00572697
cg11211795	1	16554984		S_Shore	0.0494751	3.72529e-07	0.00572697
cg03546235	10	102590290		Island	0.0303541	3.72529e-07	0.00572697
cg06258207	10	134834224		N_Shore	0.0242128	3.72529e-07	0.00572697
cg22396555	13	28502461		Island	0.0681827	3.72529e-07	0.00572697
cg10344832	15	68119609	LBXCOR1	Island	0.0353414	3.72529e-07	0.00572697
cg19761848	2	237076815	GBX2	Island	0.0611572	3.72529e-07	0.00572697
cg05571558	3	10436304	ATP2B2;MIR885;ATP2B2		0.0219606	3.72529e-07	0.00572697
cg07550595	8	1860765	ARHGEF10		0.0234226	3.72529e-07	0.00572697
cg20823772	8	99962013	OSR2;OSR2	S_Shore	0.0606791	3.72529e-07	0.00572697
cg00017157	1	167127353			-0.0627906	4.91738e-07	0.00572697
cg05929882	12	114847508	TBX5;TBX5	Island	0.0538605	4.91738e-07	0.00572697
cg01819759	13	79234251	RNF219	S_Shore	0.021937	4.91738e-07	0.00572697
cg05529181	19	54668390	TMC4;TMC4	Island	-0.0285107	4.91738e-07	0.00572697
cg12748607	2	40678691	SLC8A1	Island	0.0409449	4.91738e-07	0.00572697
cg26333822	2	108603193	SLC5A7;SLC5A7	Island	0.0378138	4.91738e-07	0.00572697
cg02866152	20	62795846	MYT1;MYT1		0.0499653	4.91738e-07	0.00572697
cg00329770	5	32910210			-0.0462191	4.91738e-07	0.00572697
cg17338430	5	170739853		Island	0.0427639	4.91738e-07	0.00572697
cg03775422	7	54610192	VSTM2A;VSTM2A	S_Shore	0.0474036	4.91738e-07	0.00572697
cg13613682	X	136648553	ZIC3;ZIC3	Island	0.0533088	4.91738e-07	0.00572697
cg01276169	12	57569898	LRP1	Island	0.0348634	6.4075e-07	0.00673438
cg02081019	5	92930813		Island	0.0559995	6.4075e-07	0.00673438
cg01195803	6	31777609	HSPA1L	S_Shelf	0.0466323	6.4075e-07	0.00673438
cg21312554	8	142310691			0.0427675	6.4075e-07	0.00673438
cg08465346	12	54441458	HOXC4	Island	0.0609251	8.19564e-07	0.00702313
cg20175390	2	119599459		Island	0.0467674	8.19564e-07	0.00702313
cg05233047	2	122283880	CLASP1;CLASP1;CLASP1	N_Shelf	0.0361853	8.19564e-07	0.00702313
cg15120942	3	38071578	PLCD1	Island	0.0387768	8.19564e-07	0.00702313
cg21299345	4	1597692		N_Shelf	0.0254807	8.19564e-07	0.00702313
cg18523346	4	1729959	TACC3		0.0340363	8.19564e-07	0.00702313
cg09619271	7	45961289	IGFBP3;IGFBP3	Island	0.0633725	8.19564e-07	0.00702313
cg16111488	7	141404769	FLJ40852	S_Shelf	0.0279891	8.19564e-07	0.00702313
cg02841692	8	145987889			0.0256128	8.19564e-07	0.00702313
cg05172259	14	38053972		Island	0.0383315	1.04308e-06	0.00702313
cg03630413	15	96866537		Island	0.0621952	1.04308e-06	0.00702313
cg07388216	16	3415311		S_Shore	0.0405169	1.04308e-06	0.00702313
cg08279075	16	54318772	IRX3	Island	0.0778794	1.04308e-06	0.00702313
cg04497611	17	80860250	TBCD	N_Shelf	-0.03334	1.04308e-06	0.00702313
cg07100532	18	713085	ENOSF1;ENOSF1;ENOSF1	Island	0.0331026	1.04308e-06	0.00702313
cg02686662	19	292245	PPAP2C;PPAP2C;PPAP2C	Island	0.0231594	1.04308e-06	0.00702313
cg24214903	19	5093659	KDM4B	Island	0.0198327	1.04308e-06	0.00702313
cg02560973	19	14444344		Island	0.0278513	1.04308e-06	0.00702313
cg05446424	2	14772734	FAM84A	Island	0.0424121	1.04308e-06	0.00702313
cg20839205	2	86007629	ATOH8		0.0461915	1.04308e-06	0.00702313
cg01772663	8	30027362	DCTN6		0.0105397	1.04308e-06	0.00702313
cg08719486	9	90112101	DAPK1	N_Shore	0.0368682	1.04308e-06	0.00702313
cg02881531	X	62647796	LOC92249		0.0241115	1.04308e-06	0.00702313
cg13235717	1	27188505	SFN	N_Shore	0.0314188	1.3113e-06	0.00763596
cg14008883	10	50818911	SLC18A3;CHAT	Island	0.0309099	1.3113e-06	0.00763596
cg25079847	10	99343486	ANKRD2;DHDPSL;ANKRD2;DHDPSL		0.0326278	1.3113e-06	0.00763596
cg10468107	12	133118627	FBRSL1		0.0352565	1.3113e-06	0.00763596
cg11350504	13	113121280		N_Shore	-0.0387791	1.3113e-06	0.00763596
cg25567054	14	104824020			-0.0306437	1.3113e-06	0.00763596
cg25974380	14	105973925			0.0310216	1.3113e-06	0.00763596
cg02633609	15	68597823	ITGA11		0.0218232	1.3113e-06	0.00763596
cg06815666	19	54618544	PRPF31;TFPT	N_Shore	0.0230947	1.3113e-06	0.00763596
cg16939364	8	56015750	XKR4	Island	0.0366472	1.3113e-06	0.00763596
cg01811325	10	131757672	EBF3	Island	0.0374133	1.63913e-06	0.00811869
cg24259244	13	100624279	ZIC5	Island	0.0303401	1.63913e-06	0.00811869
cg02030958	13	110386267			0.0339468	1.63913e-06	0.00811869
cg01711160	14	85996499	FLRT2;FLRT2	Island	0.0371382	1.63913e-06	0.00811869
cg05691530	16	33961517		Island	0.0520502	1.63913e-06	0.00811869
cg13397057	16	62070246	CDH8	Island	0.0463259	1.63913e-06	0.00811869
cg00695328	16	87158993			0.0295617	1.63913e-06	0.00811869
cg11731596	17	15821130		Island	0.0477871	1.63913e-06	0.00811869
cg18595196	3	52726726	GNL3;GNL3;GNL3;SNORD69		0.0233128	1.63913e-06	0.00811869
cg04120686	3	169384410		N_Shore	0.0410341	1.63913e-06	0.00811869
cg22913204	3	195477968	MUC4;MUC4;MUC4	Island	0.0258101	1.63913e-06	0.00811869
cg07421245	4	89209240		S_Shelf	0.0162827	1.63913e-06	0.00811869
cg03896611	8	99986344		Island	0.0527835	1.63913e-06	0.00811869
cg26090940	12	60130454	SLC16A7		0.0512529	2.04146e-06	0.00879697
cg15392413	12	78603664	NAV3		-0.0572778	2.04146e-06	0.00879697
cg13752184	13	100219013			-0.0607019	2.04146e-06	0.00879697
cg05617469	13	100624281	ZIC5	Island	0.0363705	2.04146e-06	0.00879697
cg26951091	14	76844913	ESRRB	S_Shore	-0.0380752	2.04146e-06	0.00879697
cg09425333	16	22174091		S_Shore	0.0631229	2.04146e-06	0.00879697
cg00542975	2	122392291	CLASP1;CLASP1;CLASP1		0.0453826	2.04146e-06	0.00879697
cg27172866	20	1448637	NSFL1C;NSFL1C;NSFL1C	S_Shore	0.0601782	2.04146e-06	0.00879697
cg18098498	4	173589088	GALNTL6		-0.0427868	2.04146e-06	0.00879697
cg04209913	5	37836246	GDNF;GDNF;GDNF	N_Shore	0.0779185	2.04146e-06	0.00879697
cg13679303	9	96623674		S_Shore	0.0558258	2.04146e-06	0.00879697
cg14492293	9	139093852	LHX3;LHX3	Island	0.0343791	2.04146e-06	0.00879697
cg06267144	X	136647760	ZIC3	Island	0.0570617	2.04146e-06	0.00879697
cg07491589	11	43600201		N_Shore	0.0477325	2.5183e-06	0.00911911
cg04807669	11	128636703	FLI1;FLI1		0.0313298	2.5183e-06	0.00911911
cg24297049	13	37005273	CCNA1;CCNA1;CCNA1;CCNA1	N_Shore	0.0642212	2.5183e-06	0.00911911
cg19469722	14	105318459			0.0549029	2.5183e-06	0.00911911
cg17721618	15	42376692	PLA2G4D		-0.0180439	2.5183e-06	0.00911911
cg10813070	16	2228344	CASKIN1	Island	0.0258996	2.5183e-06	0.00911911
cg00588871	17	37755498		S_Shelf	0.0347909	2.5183e-06	0.00911911
cg05220857	17	73526023	LLGL2;LLGL2;LLGL2	S_Shelf	0.0592057	2.5183e-06	0.00911911
cg14408831	18	77836355		S_Shore	-0.0412008	2.5183e-06	0.00911911
cg08653692	19	54466297	CACNG8;CACNG8	N_Shore	0.0480208	2.5183e-06	0.00911911
cg01750780	2	131451266		Island	0.0364623	2.5183e-06	0.00911911
cg13016408	2	133426298	LYPD1;LYPD1	N_Shore	0.0627217	2.5183e-06	0.00911911
cg13428073	22	43559158	TSPO;TSPO		0.0287989	2.5183e-06	0.00911911
cg24767956	3	137487770		Island	0.0313172	2.5183e-06	0.00911911
cg26128129	4	3235589	HTT		0.0441926	2.5183e-06	0.00911911
cg04526738	4	183727387		N_Shore	-0.0290165	2.5183e-06	0.00911911
cg09404119	5	565486		Island	0.0399642	2.5183e-06	0.00911911
cg08929002	6	108496991	NR2E1	Island	0.0200519	2.5183e-06	0.00911911
cg05136956	8	142435658	PTP4A3;PTP4A3	N_Shore	0.0383747	2.5183e-06	0.00911911
cg08106961	1	37355452	GRIK3		-0.0145222	3.08454e-06	0.00963172
cg26686009	10	45495739	C10orf25;ZNF22	N_Shore	-0.0426874	3.08454e-06	0.00963172
cg22272492	11	2925996	SLC22A18;SLC22A18;SLC22A18AS	S_Shelf	0.0197299	3.08454e-06	0.00963172
cg15643035	11	130424069			0.0277145	3.08454e-06	0.00963172
cg06824277	12	103890274	C12orf42;C12orf42	S_Shore	0.0587024	3.08454e-06	0.00963172
cg02681173	12	130527106	LOC100190940	Island	0.0552721	3.08454e-06	0.00963172
cg20535781	12	133465013	CHFR;CHFR;CHFR;CHFR;CHFR	S_Shore	0.0664247	3.08454e-06	0.00963172
cg13986498	13	24917418		S_Shelf	0.0232279	3.08454e-06	0.00963172
cg13798384	13	67636112	PCDH9;PCDH9		0.026512	3.08454e-06	0.00963172
cg26714263	17	78860511	RPTOR;RPTOR	N_Shelf	0.0331506	3.08454e-06	0.00963172
cg05350224	19	3053510	AES;AES;AES		0.0442257	3.08454e-06	0.00963172
cg19013391	3	123166774	ADCY5	Island	0.0350106	3.08454e-06	0.00963172
cg00911351	5	140767255	PCDHGA4;PCDHGA6;PCDHGA1;PCDHGA5;PCDHGB1;PCDHGA3;PCDHGA2;PCDHGA7;PCDHGB2;PCDHGB4;PCDHGB4;PCDHGB3	Island	0.0354304	3.08454e-06	0.00963172
cg15004405	5	140890718	PCDHGA4;PCDHGC3;PCDHGA12;PCDHGA11;PCDHGA11;PCDHGA9;PCDHGA1;PCDHGB1;PCDHGB6;PCDHGB3;PCDHGB7;PCDHGA6;PCDHGA8;PCDHGA10;PCDHGA5;PCDHGB4;PCDHGC4;PCDHGA3;PCDHGA2;PCDHGA7;PCDHGB2;PCDHGC5;PCDHGB5;PCDHGC3	N_Shelf	0.0514458	3.08454e-06	0.00963172
cg25609749	6	3743352	C6orf145		0.0718311	3.08454e-06	0.00963172
cg23203730	7	1950707	MAD1L1;MAD1L1;MAD1L1	S_Shore	0.0288449	3.08454e-06	0.00963172
cg06410163	7	57484637		Island	0.0290784	3.08454e-06	0.00963172
cg16626196	7	117528580			-0.0719576	3.08454e-06	0.00963172
cg02222728	8	55371829	SOX17	Island	0.0370764	3.08454e-06	0.00963172
cg17214902	10	135085678	ADAM8;ADAM8;ADAM8	S_Shore	0.0448163	3.76999e-06	0.0103475
cg07232823	11	2235450			0.0264176	3.76999e-06	0.0103475
cg14569837	11	55798206	OR5AS1		-0.0441779	3.76999e-06	0.0103475
cg16391347	14	101123599	C14orf70	S_Shelf	0.0264001	3.76999e-06	0.0103475
cg10589330	15	60383523			0.0359704	3.76999e-06	0.0103475
cg05544500	16	54324346		Island	0.031814	3.76999e-06	0.0103475
cg26800237	17	16593426	CCDC144A	Island	0.0189043	3.76999e-06	0.0103475
cg21954459	17	19319617	RNF112		0.0165211	3.76999e-06	0.0103475
cg20720059	2	14772731	FAM84A	Island	0.050817	3.76999e-06	0.0103475
cg11455444	2	121223947	LOC84931		0.0397585	3.76999e-06	0.0103475
cg05135521	2	161188335	RBMS1;RBMS1		-0.0623294	3.76999e-06	0.0103475
cg27422678	20	35467726	C20orf117;C20orf117	Island	0.0180368	3.76999e-06	0.0103475
cg26427908	5	1225074	SLC6A19;SLC6A18	N_Shore	0.0225921	3.76999e-06	0.0103475
cg05209584	5	127873283	FBN2	Island	0.047513	3.76999e-06	0.0103475
cg08022281	6	29648345			0.0374567	3.76999e-06	0.0103475
cg20495964	6	36744880	CPNE5		0.0557709	3.76999e-06	0.0103475
cg00943585	6	170572016	LOC154449	N_Shelf	-0.0337626	3.76999e-06	0.0103475
cg04025307	7	1156635	C7orf50;C7orf50;C7orf50	Island	0.0192232	3.76999e-06	0.0103475
cg23291534	8	110988043	KCNV1	Island	0.0627575	3.76999e-06	0.0103475
cg17079987	10	557562	DIP2C		-0.0457199	4.57466e-06	0.0107135
cg18793661	11	192897	SCGB1C1;LOC653486		0.0285263	4.57466e-06	0.0107135
cg10098373	11	68550390	CPT1A;CPT1A	Island	0.0232447	4.57466e-06	0.0107135
cg14679255	12	54385526	MIR196A2	N_Shelf	0.0503364	4.57466e-06	0.0107135
cg21279874	13	113646899	MCF2L;MCF2L	N_Shore	0.033032	4.57466e-06	0.0107135
cg13076940	14	19932946			0.0209089	4.57466e-06	0.0107135
cg17525102	14	29236221	FOXG1	N_Shore	0.0497125	4.57466e-06	0.0107135
cg11403739	15	22923741	CYFIP1		0.0598013	4.57466e-06	0.0107135
cg16777896	15	65669023	IGDCC3	N_Shore	0.051519	4.57466e-06	0.0107135
cg08904623	16	30664359	PRR14	S_Shore	0.0228708	4.57466e-06	0.0107135
cg09875326	16	85665049	KIAA0182;KIAA0182	N_Shore	0.0329291	4.57466e-06	0.0107135
cg03446244	16	86229872			0.0380984	4.57466e-06	0.0107135
cg11912239	17	76220608	BIRC5;BIRC5;BIRC5;EPR1		0.0133293	4.57466e-06	0.0107135
cg25388527	18	43684054	ATP5A1;HAUS1;HAUS1	N_Shore	-0.0362275	4.57466e-06	0.0107135
cg24168413	19	35630388	FXYD1;FXYD1	N_Shore	0.027587	4.57466e-06	0.0107135
cg17029168	20	21494547	NKX2-2;NKX2-2	Island	0.033236	4.57466e-06	0.0107135
cg03238899	4	174166943	GALNT7		0.0462845	4.57466e-06	0.0107135
cg05934984	5	1258644	TERT;TERT	S_Shore	0.0306731	4.57466e-06	0.0107135
cg10257870	5	78985484	CMYA5		-0.0305589	4.57466e-06	0.0107135
cg04553690	5	140777501	PCDHGA4;PCDHGA6;PCDHGA1;PCDHGA8;PCDHGB5;PCDHGA5;PCDHGB1;PCDHGB4;PCDHGA3;PCDHGA2;PCDHGB5;PCDHGA7;PCDHGB2;PCDHGB3	Island	0.0303629	4.57466e-06	0.0107135
cg14271531	6	19837622	ID4;ID4	Island	0.0739775	4.57466e-06	0.0107135
cg10679156	6	27228101		Island	0.058345	4.57466e-06	0.0107135
cg10442445	6	31627273	C6orf47	N_Shore	-0.0371116	4.57466e-06	0.0107135
cg09808864	6	138482336	KIAA1244	N_Shore	0.0393622	4.57466e-06	0.0107135
cg15174623	7	35494345		Island	0.050989	4.57466e-06	0.0107135
cg19424531	8	65711522	CYP7B1	Island	0.0417982	4.57466e-06	0.0107135
cg09273054	8	120220131	MAL2	N_Shore	0.0925155	4.57466e-06	0.0107135
cg20060019	1	41285496	KCNQ4;KCNQ4	S_Shore	0.0260492	5.52833e-06	0.0107794
cg19809499	1	47882265	FOXE3	Island	0.0809526	5.52833e-06	0.0107794
cg22386646	1	112524496	KCND3;KCND3	Island	0.00912911	5.52833e-06	0.0107794
cg00684594	11	57519470	BTBD18	N_Shore	0.0825941	5.52833e-06	0.0107794
cg21186438	11	68851932	TPCN2	S_Shore	0.0163991	5.52833e-06	0.0107794
cg11987596	11	78803672	ODZ4		-0.0437191	5.52833e-06	0.0107794
cg12146864	12	57569768	LRP1	Island	0.079237	5.52833e-06	0.0107794
cg13419087	12	124907105	NCOR2;NCOR2		0.0210759	5.52833e-06	0.0107794
cg09809710	13	112333310			0.0287628	5.52833e-06	0.0107794
cg14006181	14	29254942	C14orf23	Island	0.059014	5.52833e-06	0.0107794
cg08151623	16	3242737		Island	0.061392	5.52833e-06	0.0107794
cg06339265	16	11369615	PRM2	N_Shore	0.0369989	5.52833e-06	0.0107794
cg08876508	17	34068044	RASL10B	Island	0.0354323	5.52833e-06	0.0107794
cg19765281	19	15485159	AKAP8	S_Shore	0.0298244	5.52833e-06	0.0107794
cg04711162	19	30017511	VSTM2B	Island	0.0274143	5.52833e-06	0.0107794
cg10849854	2	11674557	GREB1		0.0644588	5.52833e-06	0.0107794
cg17362661	2	100210490	AFF3;AFF3	Island	0.0392646	5.52833e-06	0.0107794
cg03545227	2	220173100	PTPRN	Island	0.0293427	5.52833e-06	0.0107794
cg00863353	20	9049694		Island	0.0208987	5.52833e-06	0.0107794
cg21245122	20	47934568		N_Shore	0.027682	5.52833e-06	0.0107794
cg01704580	22	35934952		N_Shore	0.0368937	5.52833e-06	0.0107794
cg21534264	3	62861631	CADPS;CADPS;CADPS	S_Shore	0.0583757	5.52833e-06	0.0107794
cg14476095	3	116432221	LOC285194		-0.0331879	5.52833e-06	0.0107794
cg05062653	5	562341		Island	0.0277825	5.52833e-06	0.0107794
cg14588307	5	1442381	SLC6A3	N_Shore	0.034055	5.52833e-06	0.0107794
cg21231400	5	155108085		Island	0.0292986	5.52833e-06	0.0107794
cg14345882	6	26364793	BTN3A2		0.0446168	5.52833e-06	0.0107794
cg20621471	6	32013845	TNXB;TNXB;TNXB		0.028728	5.52833e-06	0.0107794
cg09382809	6	33770212	MLN;MLN		0.0302903	5.52833e-06	0.0107794
cg02391713	6	105400985		Island	0.0598978	5.52833e-06	0.0107794
cg04371780	7	1785297	ELFN1	Island	0.0351256	5.52833e-06	0.0107794
cg01202666	7	19157650	TWIST1	Island	0.0293761	5.52833e-06	0.0107794
cg20596543	8	103794922			-0.0432728	5.52833e-06	0.0107794
cg21347347	8	123446268			-0.0532	5.52833e-06	0.0107794
cg12461113	X	13587550	EGFL6;EGFL6	N_Shore	0.0729498	5.52833e-06	0.0107794
cg06454337	X	15683427	TMEM27		0.0414921	5.52833e-06	0.0107794
cg11244095	X	135382675	GPR112	Island	0.0290286	5.52833e-06	0.0107794
cg17821649	1	1403857	ATAD3C	N_Shelf	0.0162129	6.66082e-06	0.0108722
cg24379252	1	18967409	PAX7;PAX7;PAX7	Island	0.0407884	6.66082e-06	0.0108722
cg15898414	1	58713367	DAB1	N_Shore	0.0502459	6.66082e-06	0.0108722
cg03752628	1	117453510	PTGFRN	S_Shore	0.0487391	6.66082e-06	0.0108722
cg24067118	10	102806933		N_Shore	0.026087	6.66082e-06	0.0108722
cg10780890	10	102978277		S_Shore	0.0569291	6.66082e-06	0.0108722
cg22407504	11	1243090	MUC5B		0.0399351	6.66082e-06	0.0108722
cg06329574	11	69634334	FGF3	Island	0.0346108	6.66082e-06	0.0108722
cg14964285	12	4435533	C12orf5	S_Shore	-0.0569162	6.66082e-06	0.0108722
cg10233825	12	130527104	LOC100190940	Island	0.0726012	6.66082e-06	0.0108722
cg16865047	13	112172305		Island	0.0276826	6.66082e-06	0.0108722
cg19859698	14	61822607	PRKCH		-0.049183	6.66082e-06	0.0108722
cg24126847	14	105657710		N_Shore	0.0415583	6.66082e-06	0.0108722
cg12508451	15	37172793	LOC145845	Island	0.0496192	6.66082e-06	0.0108722
cg26517663	15	60295294	FOXB1	N_Shore	0.0529958	6.66082e-06	0.0108722
cg19149941	16	347839	AXIN1;AXIN1	Island	0.0160289	6.66082e-06	0.0108722
cg26746669	16	50587910	NKD1		0.0299354	6.66082e-06	0.0108722
cg04898773	17	26594742			-0.0212991	6.66082e-06	0.0108722
cg16187528	17	79609161	TSPAN10		0.0190575	6.66082e-06	0.0108722
cg02863476	18	20513099	RBBP8;RBBP8;RBBP8	N_Shore	-0.0182513	6.66082e-06	0.0108722
cg06191260	18	48088362	MAPK4	S_Shore	-0.0429578	6.66082e-06	0.0108722
cg20254225	2	38301438	CYP1B1	Island	0.040921	6.66082e-06	0.0108722
cg26040101	2	60229772			-0.0580987	6.66082e-06	0.0108722
cg02884176	2	88752219	FOXI3	Island	0.0475024	6.66082e-06	0.0108722
cg25626427	2	176976174		N_Shore	-0.0620895	6.66082e-06	0.0108722
cg03832522	2	218898668		Island	0.0690093	6.66082e-06	0.0108722
cg18015496	20	34242519	CPNE1;CPNE1;CPNE1;CPNE1;CPNE1;RBM12;CPNE1;RBM12;CPNE1;CPNE1		0.0173296	6.66082e-06	0.0108722
cg04172426	22	17653367		S_Shore	0.0371429	6.66082e-06	0.0108722
cg03017264	22	42829748	NFAM1		0.0228868	6.66082e-06	0.0108722
cg01448562	3	133502909		Island	0.0082253	6.66082e-06	0.0108722
cg06508738	3	138763852	PRR23C	Island	0.0471534	6.66082e-06	0.0108722
cg13528289	4	1559561		S_Shore	0.0201816	6.66082e-06	0.0108722
cg18421538	4	8305940	HTRA3	N_Shore	0.0385224	6.66082e-06	0.0108722
cg15946133	4	78431407	CXCL13		0.0416788	6.66082e-06	0.0108722
cg18269963	4	174436918		N_Shore	0.0607378	6.66082e-06	0.0108722
cg03494017	5	1724892		N_Shore	-0.0480336	6.66082e-06	0.0108722
cg18991549	5	140346309	PCDHAC2;PCDHAC2;PCDHA7;PCDHA12;PCDHA6;PCDHA10;PCDHA4;PCDHA11;PCDHA8;PCDHA6;PCDHA1;PCDHA2;PCDHA1;PCDHA9;PCDHA13;PCDHA5;PCDHAC1;PCDHA3;PCDHAC2;PCDHA10	Island	0.0351769	6.66082e-06	0.0108722
cg19978624	5	179557008	RASGEF1C	S_Shelf	0.0272133	6.66082e-06	0.0108722
cg13824859	6	109804376	ZBTB24;ZBTB24;ZBTB24;ZBTB24	Island	-0.00498628	6.66082e-06	0.0108722
cg13559439	8	12989237	DLC1;DLC1	N_Shore	0.0350374	6.66082e-06	0.0108722
cg24184636	8	25906789		S_Shore	0.0294427	6.66082e-06	0.0108722
cg19162158	8	32405427	NRG1;NRG1;NRG1;NRG1;NRG1;NRG1;NRG1;NRG1;NRG1;NRG1;NRG1;NRG1	Island	0.0326274	6.66082e-06	0.0108722
cg02332492	9	139840678	C8G	S_Shore	0.0339963	6.66082e-06	0.0108722
cg20168927	1	17199104		Island	0.03181	7.98702e-06	0.0116275
cg03518664	1	26252038		S_Shelf	0.0486217	7.98702e-06	0.0116275
cg13557373	1	203567067			0.0167995	7.98702e-06	0.0116275
cg25464265	1	221063484		N_Shore	0.0264625	7.98702e-06	0.0116275
cg09402276	10	50887472	C10orf53;C10orf53	N_Shore	0.0805052	7.98702e-06	0.0116275
cg09614300	10	124894076	HMX3	Island	0.0684076	7.98702e-06	0.0116275
cg12109455	10	134000737	DPYSL4	Island	0.0360191	7.98702e-06	0.0116275
cg02621979	11	86662401	FZD4	N_Shelf	0.0421664	7.98702e-06	0.0116275
cg19674669	11	134146910	GLB1L3	Island	0.0220093	7.98702e-06	0.0116275
cg27195326	12	41087459	CNTN1;CNTN1	S_Shore	0.0397507	7.98702e-06	0.0116275
cg05344955	14	99827979			0.0164398	7.98702e-06	0.0116275
cg23910931	15	31665250	KLF13	S_Shore	0.0225877	7.98702e-06	0.0116275
cg24844971	15	70127556	C15orf50		0.0340658	7.98702e-06	0.0116275
cg11028052	15	81154387	KIAA1199		0.0379216	7.98702e-06	0.0116275
cg05918327	16	72955295	ZFHX3;ZFHX3		0.0649226	7.98702e-06	0.0116275
cg27401891	17	7611315	EFNB3	S_Shelf	0.0260008	7.98702e-06	0.0116275
cg02156870	17	36717733	SRCIN1	Island	0.0622187	7.98702e-06	0.0116275
cg00152799	18	54306261	TXNL1;TXNL1	S_Shore	0.0524522	7.98702e-06	0.0116275
cg14021871	19	19384381	TM6SF2	S_Shore	0.035795	7.98702e-06	0.0116275
cg03793778	19	39264720	LGALS7	S_Shelf	0.0155855	7.98702e-06	0.0116275
cg07636176	2	21267175	APOB	S_Shore	0.0305282	7.98702e-06	0.0116275
cg23192403	2	25781496	DTNB;DTNB;DTNB;DTNB;DTNB		-0.0280904	7.98702e-06	0.0116275
cg25550823	2	190192866			-0.0685173	7.98702e-06	0.0116275
cg25317435	3	73904743			-0.0508635	7.98702e-06	0.0116275
cg11482719	4	57372411	ARL9	S_Shore	0.0377731	7.98702e-06	0.0116275
cg09672025	5	574150			0.029561	7.98702e-06	0.0116275
cg17564775	5	127873106	FBN2	Island	0.0443046	7.98702e-06	0.0116275
cg11828203	7	31014714	GHRHR;GHRHR		-0.013595	7.98702e-06	0.0116275
cg20336341	7	50628841	DDC;DDC		0.0220774	7.98702e-06	0.0116275
cg00183888	7	155276880			0.0224063	7.98702e-06	0.0116275
cg10880928	9	139715701	C9orf86;C9orf86	Island	0.0475124	7.98702e-06	0.0116275
cg00238052	X	101380291	TCEAL2		0.0401421	7.98702e-06	0.0116275
cg00319545	1	177133737	ASTN1;ASTN1	Island	0.027818	9.53674e-06	0.0124155
cg01272967	10	386708	DIP2C	N_Shore	0.028439	9.53674e-06	0.0124155
cg03271487	11	2365581			-0.0241895	9.53674e-06	0.0124155
cg17357797	11	46265260		Island	0.0251824	9.53674e-06	0.0124155
cg07379813	12	7793361			0.0297817	9.53674e-06	0.0124155
cg24639100	12	56221647	DNAJC14	N_Shore	0.0236029	9.53674e-06	0.0124155
cg24711649	12	81472118	ACSS3	Island	0.0256003	9.53674e-06	0.0124155
cg08098068	13	47012240		Island	0.0495153	9.53674e-06	0.0124155
cg01325409	15	48413102	SLC24A5		-0.0282187	9.53674e-06	0.0124155
cg17837076	15	79105018	ADAMTS7	S_Shore	0.0319301	9.53674e-06	0.0124155
cg26778630	16	86331580			-0.0288272	9.53674e-06	0.0124155
cg16135698	17	46825179		Island	0.0336889	9.53674e-06	0.0124155
cg25508376	17	79094816	AATK	Island	0.020553	9.53674e-06	0.0124155
cg26282347	17	80968852	B3GNTL1	N_Shore	0.0282604	9.53674e-06	0.0124155
cg11906781	2	28183394	BRE;BRE;BRE;BRE;BRE		0.0668693	9.53674e-06	0.0124155
cg20094066	2	43299482		S_Shelf	0.0252867	9.53674e-06	0.0124155
cg25962840	2	113930962	PSD4;LOC440839		-0.0522471	9.53674e-06	0.0124155
cg20248516	2	119602901	EN1	Island	0.0334291	9.53674e-06	0.0124155
cg09714315	2	149310951			0.027853	9.53674e-06	0.0124155
cg24940601	2	223916952	KCNE4;KCNE4	N_Shore	-0.048081	9.53674e-06	0.0124155
cg25903261	20	62219204	GMEB2	N_Shelf	0.0325687	9.53674e-06	0.0124155
cg22738646	21	45524025	TRAPPC10	N_Shelf	0.0171208	9.53674e-06	0.0124155
cg26700320	22	48946066	FAM19A5		-0.0494279	9.53674e-06	0.0124155
cg19518265	3	10277547	IRAK2	S_Shore	0.0319314	9.53674e-06	0.0124155
cg27187580	3	112927486		N_Shelf	0.0662384	9.53674e-06	0.0124155
cg06626102	5	1346156	CLPTM1L	S_Shore	0.0356539	9.53674e-06	0.0124155
cg22160263	5	159992288	ATP10B		0.0378445	9.53674e-06	0.0124155
cg15810815	6	114663139		N_Shore	0.0409134	9.53674e-06	0.0124155
cg15765502	7	20816521		Island	0.0342151	9.53674e-06	0.0124155
cg16987765	7	85010741			0.0296491	9.53674e-06	0.0124155
cg09669835	7	91510500	MTERF	S_Shore	-0.0487209	9.53674e-06	0.0124155
cg22851200	7	100465833	TRIP6	S_Shore	0.0378787	9.53674e-06	0.0124155
cg26572865	8	144213592			0.0386559	9.53674e-06	0.0124155
cg05681977	8	145638934	SLC39A4;SLC39A4	Island	-0.0238867	9.53674e-06	0.0124155
cg08489324	X	52005413		Island	0.0664253	9.53674e-06	0.0124155
cg19413397	1	1139061	TNFRSF18;TNFRSF18;TNFRSF18	S_Shore	0.0168006	1.13547e-05	0.0129786
cg07570618	1	1992389	PRKCZ	S_Shore	0.0406034	1.13547e-05	0.0129786
cg01557951	1	50892299		N_Shore	0.0584888	1.13547e-05	0.0129786
cg01178854	1	154913744		S_Shelf	0.0429581	1.13547e-05	0.0129786
cg18275438	1	243053425		N_Shore	0.0177129	1.13547e-05	0.0129786
cg06739256	10	78457164			-0.0498212	1.13547e-05	0.0129786
cg04617948	10	129535138	FOXI2	Island	0.0447518	1.13547e-05	0.0129786
cg26490626	11	1270680	MUC5B	N_Shelf	0.0242012	1.13547e-05	0.0129786
cg19425295	11	1989233		N_Shore	0.022013	1.13547e-05	0.0129786
cg21503330	11	18287818	SAA1;SAA1;SAA1;SAA1		0.0292568	1.13547e-05	0.0129786
cg06394820	11	60608291	CCDC86	N_Shore	0.038448	1.13547e-05	0.0129786
cg27094244	11	61335269	SYT7	Island	0.0626775	1.13547e-05	0.0129786
cg22198132	12	54410251	HOXC4;HOXC6;HOXC5	N_Shore	0.0596407	1.13547e-05	0.0129786
cg03523104	12	57399475	ZBTB39	N_Shore	-0.0520435	1.13547e-05	0.0129786
cg07742976	12	132626084	DDX51	N_Shore	0.030696	1.13547e-05	0.0129786
cg01708427	13	25670238	PABPC3	Island	0.0302638	1.13547e-05	0.0129786
cg06137852	13	28545283		S_Shore	0.0339195	1.13547e-05	0.0129786
cg19937499	13	111451902			-0.0419828	1.13547e-05	0.0129786
cg21155767	14	95374525			0.0272199	1.13547e-05	0.0129786
cg05350939	16	951736	LMF1	S_Shore	0.0452637	1.13547e-05	0.0129786
cg16380681	16	66155275			-0.0637004	1.13547e-05	0.0129786
cg05277407	16	88184819		N_Shore	0.0320938	1.13547e-05	0.0129786
cg01241798	16	88904469	GALNS	N_Shore	0.0340779	1.13547e-05	0.0129786
cg07918509	17	62083407	ICAM2;ICAM2;ICAM2;ICAM2;ICAM2		0.0473631	1.13547e-05	0.0129786
cg15155376	19	8587575	MYO1F	N_Shelf	0.0155877	1.13547e-05	0.0129786
cg22454769	2	106015767	FHL2;FHL2;FHL2;FHL2	Island	0.0496523	1.13547e-05	0.0129786
cg26207245	2	153347526	FMNL2		-0.0269649	1.13547e-05	0.0129786
cg03711125	20	31998179	SNTA1		0.0218571	1.13547e-05	0.0129786
cg00004859	3	110612894			-0.0669124	1.13547e-05	0.0129786
cg25103417	3	157812018		N_Shore	0.0615482	1.13547e-05	0.0129786
cg04863758	4	1303710	MAEA;MAEA	Island	0.0470469	1.13547e-05	0.0129786
cg12442902	4	7427446	SORCS2		0.0576797	1.13547e-05	0.0129786
cg21169914	4	165304488	2014-03-01	Island	0.0251203	1.13547e-05	0.0129786
cg03679565	5	1882775	IRX4;IRX4	Island	0.0355758	1.13547e-05	0.0129786
cg12686644	5	95017605	SPATA9		0.0223817	1.13547e-05	0.0129786
cg12310025	6	25882481		Island	0.0701388	1.13547e-05	0.0129786
cg24637044	6	30039013	RNF39;RNF39	Island	0.0310729	1.13547e-05	0.0129786
cg21165793	6	31129397	TCF19;TCF19	S_Shelf	0.0257219	1.13547e-05	0.0129786
cg00979704	6	32074397	TNXB		0.0358932	1.13547e-05	0.0129786
cg05596650	6	37060693			0.0214318	1.13547e-05	0.0129786
cg02004337	6	114181482	MARCKS	Island	0.0377715	1.13547e-05	0.0129786
cg01012026	7	229388	FAM20C	N_Shore	0.0304466	1.13547e-05	0.0129786
cg06864047	7	97839870		Island	0.0676413	1.13547e-05	0.0129786
cg03919980	8	140717689		Island	0.0380356	1.13547e-05	0.0129786
cg10570177	9	136324586	C9orf7;C9orf7	N_Shore	0.0362184	1.13547e-05	0.0129786
cg01663055	X	67649784	OPHN1	N_Shelf	0.0375089	1.13547e-05	0.0129786
cg16430279	1	1266504	TAS1R3	N_Shore	0.0352287	1.34706e-05	0.0134993
cg06536159	1	15631449	FHAD1		0.0296125	1.34706e-05	0.0134993
cg06198390	1	152648726	LCE2C		0.0263584	1.34706e-05	0.0134993
cg06758591	1	177140203	FAM5B	Island	0.0235418	1.34706e-05	0.0134993
cg02457750	1	200011273	NR5A2;NR5A2	N_Shore	0.0624003	1.34706e-05	0.0134993
cg13719243	10	52750743	PRKG1	N_Shore	0.0402448	1.34706e-05	0.0134993
cg15013527	11	316339		Island	0.0423606	1.34706e-05	0.0134993
cg18030084	12	68294155			0.0223535	1.34706e-05	0.0134993
cg21539087	12	133346125	GOLGA3	N_Shelf	-0.0650248	1.34706e-05	0.0134993
cg19218082	13	111111172	COL4A2	S_Shore	0.0872407	1.34706e-05	0.0134993
cg03226844	17	185102	RPH3AL	Island	0.0561292	1.34706e-05	0.0134993
cg13198984	17	80129470	CCDC57		0.0145189	1.34706e-05	0.0134993
cg22678402	19	17534351	FAM125A	S_Shelf	0.0185601	1.34706e-05	0.0134993
cg05098732	19	46367776	FOXA3;SYMPK	Island	0.0388975	1.34706e-05	0.0134993
cg08836542	2	28618831	FOSL2	S_Shelf	0.0509941	1.34706e-05	0.0134993
cg05331214	2	167343774	SCN7A		-0.0472094	1.34706e-05	0.0134993
cg20428596	2	234370973	DGKD;DGKD	S_Shore	0.0190021	1.34706e-05	0.0134993
cg09140778	2	237086398		N_Shore	0.0435148	1.34706e-05	0.0134993
cg16995742	2	237992612	COPS8;COPS8	N_Shore	0.0482366	1.34706e-05	0.0134993
cg06433879	20	10200138	SNAP25;SNAP25	Island	0.0344241	1.34706e-05	0.0134993
cg02031187	21	15383222		N_Shore	0.0290921	1.34706e-05	0.0134993
cg07414525	3	390449	CHL1		0.0401272	1.34706e-05	0.0134993
cg13142700	3	11034501	SLC6A1;SLC6A1	Island	0.0448834	1.34706e-05	0.0134993
cg21396456	3	43021214	FAM198A	Island	0.0459489	1.34706e-05	0.0134993
cg00092309	4	185934797		N_Shelf	-0.0422442	1.34706e-05	0.0134993
cg21967909	5	94982211	RFESD;RFESD;RFESD	N_Shore	0.0191447	1.34706e-05	0.0134993
cg03183936	5	133560628	PPP2CA	N_Shore	0.0207388	1.34706e-05	0.0134993
cg18496440	5	158532302		Island	0.0273626	1.34706e-05	0.0134993
cg20462978	5	174911722	SFXN1		0.0222694	1.34706e-05	0.0134993
cg22646995	5	180541779		Island	0.0387667	1.34706e-05	0.0134993
cg19918208	6	28828364		N_Shelf	-0.059239	1.34706e-05	0.0134993
cg02547724	6	29455365	MAS1L		0.0340451	1.34706e-05	0.0134993
cg14757228	6	32116858	PRRT1	Island	0.0710438	1.34706e-05	0.0134993
cg17949147	6	33961425			-0.0477257	1.34706e-05	0.0134993
cg05051799	6	53808789			-0.051824	1.34706e-05	0.0134993
cg14030904	6	149806732	ZC3H12D		-0.0197517	1.34706e-05	0.0134993
cg08018188	7	1139594	C7orf50;C7orf50;C7orf50	N_Shore	0.0348132	1.34706e-05	0.0134993
cg27013696	7	19158030	TWIST1	Island	0.0484879	1.34706e-05	0.0134993
cg14882265	7	27184375	HOXA5	Island	0.0361851	1.34706e-05	0.0134993
cg00337916	7	96643686	DLX6AS	N_Shelf	0.0436129	1.34706e-05	0.0134993
cg19029859	7	156872034		S_Shore	0.0272082	1.34706e-05	0.0134993
cg06858263	7	157148509	DNAJB6;DNAJB6		0.0286655	1.34706e-05	0.0134993
cg00923880	8	19613178		N_Shore	0.0669747	1.34706e-05	0.0134993
cg00910695	8	109095568	RSPO2;RSPO2	Island	0.0328297	1.34706e-05	0.0134993
cg05767421	8	120221185	MAL2	Island	0.0380818	1.34706e-05	0.0134993
cg05034642	8	120885549	DEPDC6	N_Shore	-0.0525859	1.34706e-05	0.0134993
cg25766046	9	94712122	ROR2	Island	0.035163	1.34706e-05	0.0134993
cg03270036	9	130270004	FAM129B;FAM129B	N_Shore	0.0174129	1.34706e-05	0.0134993
cg13823169	9	139776893		N_Shelf	-0.0221099	1.34706e-05	0.0134993
cg14028671	9	139937558	NPDC1	N_Shelf	0.0172435	1.34706e-05	0.0134993
cg00928753	X	36976515		S_Shore	0.0520893	1.34706e-05	0.0134993
cg04817724	X	103809991	IL1RAPL2	Island	0.0506172	1.34706e-05	0.0134993
cg27387615	X	136627957		N_Shore	0.0488298	1.34706e-05	0.0134993
cg25465065	1	156198365	PMF1		0.0729325	1.59293e-05	0.013701
cg11145461	1	201475451	CSRP1;CSRP1	N_Shore	0.0298516	1.59293e-05	0.013701
cg25191850	1	233749633	KCNK1	Island	0.0562843	1.59293e-05	0.013701
cg03760191	10	22623047		N_Shore	0.0086492	1.59293e-05	0.013701
cg00305878	10	45694301		Island	0.0244715	1.59293e-05	0.013701
cg27174438	10	119304708	EMX2;EMX2OS;EMX2	Island	0.0374618	1.59293e-05	0.013701
cg18098639	11	2183832	INS;INS-IGF2;INS-IGF2	N_Shelf	0.0169953	1.59293e-05	0.013701
cg11596897	11	14994755	CALCA;CALCA;CALCA	N_Shore	0.0331697	1.59293e-05	0.013701
cg23250019	11	66138472	SLC29A2	N_Shore	0.0321193	1.59293e-05	0.013701
cg15915361	12	46855182			-0.0471957	1.59293e-05	0.013701
cg19513727	12	110708125			0.021895	1.59293e-05	0.013701
cg10234991	12	115333842			0.0239211	1.59293e-05	0.013701
cg18219160	12	120755827		S_Shore	0.0344818	1.59293e-05	0.013701
cg00491210	12	131795330			0.0112556	1.59293e-05	0.013701
cg26122697	13	64385881		Island	0.0356708	1.59293e-05	0.013701
cg21475834	13	96706104	UGGT2	S_Shore	0.0418867	1.59293e-05	0.013701
cg11760593	14	38053599		Island	0.0573868	1.59293e-05	0.013701
cg15876198	14	95106927	SERPINA13		0.0377208	1.59293e-05	0.013701
cg04675502	15	96901342		N_Shore	0.036199	1.59293e-05	0.013701
cg14820573	16	102121	POLR3K	N_Shore	0.0464417	1.59293e-05	0.013701
cg05001964	16	54318808	IRX3	Island	0.0617122	1.59293e-05	0.013701
cg12027493	17	780872	NXN		0.0206534	1.59293e-05	0.013701
cg10241823	17	841205	NXN		0.042112	1.59293e-05	0.013701
cg12806763	17	46655836	HOXB4	S_Shore	-0.0302839	1.59293e-05	0.013701
cg16220183	17	56609687	SEPT4;SEPT4	S_Shore	0.0324251	1.59293e-05	0.013701
cg16686175	17	57642721	DHX40;DHX40	Island	0.0451461	1.59293e-05	0.013701
cg01973089	17	73647209	RECQL5;RECQL5;RECQL5		0.0142474	1.59293e-05	0.013701
cg04920452	17	76227681	LOC283999	N_Shore	0.0339862	1.59293e-05	0.013701
cg14416559	18	21719381	CABYR;CABYR;CABYR;CABYR;CABYR;CABYR	Island	0.0312443	1.59293e-05	0.013701
cg14120583	19	453860	SHC2	Island	0.0268712	1.59293e-05	0.013701
cg04763917	19	7912765	EVI5L;EVI5L	Island	0.015395	1.59293e-05	0.013701
cg12916723	19	51876788	NKG7		0.0271713	1.59293e-05	0.013701
cg05602862	2	14775046	FAM84A	Island	0.0659588	1.59293e-05	0.013701
cg13315471	2	27258494	TMEM214;TMEM214	S_Shelf	0.0190387	1.59293e-05	0.013701
cg02071005	2	175200844	SP9	Island	0.0830459	1.59293e-05	0.013701
cg04730882	2	176986535	HOXD9	Island	0.0471842	1.59293e-05	0.013701
cg00369376	2	182542510	NEUROD1		0.0230682	1.59293e-05	0.013701
cg05546878	2	219696695	PRKAG3		0.0204887	1.59293e-05	0.013701
cg00495136	2	241667586	KIF1A		0.0235228	1.59293e-05	0.013701
cg06178563	20	21494712	NKX2-2	Island	0.0489766	1.59293e-05	0.013701
cg18448991	20	62551209	MIR941-3;MIR941-2;DNAJC5	Island	0.0213214	1.59293e-05	0.013701
cg26757722	22	37098803	CACNG2;CACNG2	N_Shore	-0.0727679	1.59293e-05	0.013701
cg18152276	22	37824806	ELFN2	S_Shore	0.0568872	1.59293e-05	0.013701
cg14870223	3	39093076	WDR48	N_Shore	0.0344716	1.59293e-05	0.013701
cg05504055	3	46875704	PRSS42	Island	0.0200618	1.59293e-05	0.013701
cg15664462	3	151996146	MBNL1;MBNL1		-0.071208	1.59293e-05	0.013701
cg13208922	4	299022		Island	0.0481596	1.59293e-05	0.013701
cg14732324	5	528621		Island	0.0412731	1.59293e-05	0.013701
cg26618441	5	140213825	PCDHA6;PCDHA2;PCDHA1;PCDHA7;PCDHA1;PCDHA6;PCDHA5;PCDHA7;PCDHA3;PCDHA4	N_Shore	0.066379	1.59293e-05	0.013701
cg16259229	5	140420475			0.0662661	1.59293e-05	0.013701
cg16370645	5	145316353	SH3RF2	Island	0.0402205	1.59293e-05	0.013701
cg08278489	5	178487485	ZNF354C	Island	0.0298305	1.59293e-05	0.013701
cg03264133	6	25882463		Island	0.0546576	1.59293e-05	0.013701
cg06091535	6	26331295			0.0501432	1.59293e-05	0.013701
cg11285284	6	30709012	FLOT1	N_Shore	-0.0330765	1.59293e-05	0.013701
cg07103129	6	50787964	TFAP2B	Island	0.0430276	1.59293e-05	0.013701
cg18206017	6	84563387	RIPPLY2	Island	0.0574688	1.59293e-05	0.013701
cg15855970	6	99273338		S_Shore	0.0308534	1.59293e-05	0.013701
cg08744177	7	1278508		Island	0.0592601	1.59293e-05	0.013701
cg11995374	7	1663600		S_Shelf	0.0295919	1.59293e-05	0.013701
cg27286614	7	2050401	MAD1L1;MAD1L1;MAD1L1	N_Shelf	0.0415144	1.59293e-05	0.013701
cg03776080	7	45961455	IGFBP3;IGFBP3	S_Shore	0.0470908	1.59293e-05	0.013701
cg19759064	7	56160687	PHKG1;PHKG1		0.0335256	1.59293e-05	0.013701
cg18691434	7	99775425	STAG3;GPC2	Island	0.034687	1.59293e-05	0.013701
cg25000696	7	157457693	PTPRN2;PTPRN2;PTPRN2	S_Shore	0.036383	1.59293e-05	0.013701
cg21148880	8	143396783	TSNARE1	N_Shore	0.0241725	1.59293e-05	0.013701
cg13746518	9	137332241	RXRA	S_Shore	0.0259824	1.59293e-05	0.013701
cg06669350	9	139326544	INPP5E	Island	0.0232053	1.59293e-05	0.013701
cg13459764	9	140510480	C9orf37	N_Shelf	0.0171428	1.59293e-05	0.013701
cg00188971	X	48343409	FTSJ1;FTSJ1;FTSJ1		0.0160554	1.59293e-05	0.013701
cg05152459	X	75005087	MAGEE2		0.0676641	1.59293e-05	0.013701
cg09767550	1	2835823			0.02879	1.87904e-05	0.0145109
cg01104489	1	3072235	PRDM16;PRDM16	Island	-0.035215	1.87904e-05	0.0145109
cg16836311	1	25944712	MAN1C1	Island	0.0319386	1.87904e-05	0.0145109
cg16356622	1	36351841	EIF2C1	S_Shelf	-0.018169	1.87904e-05	0.0145109
cg07906262	1	41303570	KCNQ4;KCNQ4	Island	0.0307347	1.87904e-05	0.0145109
cg13306921	1	54863529	SSBP3;SSBP3;SSBP3		0.0238289	1.87904e-05	0.0145109
cg18944010	1	119522855	TBX15	S_Shore	0.0369493	1.87904e-05	0.0145109
cg05392737	1	179784720	FAM163A		0.0147088	1.87904e-05	0.0145109
cg17330278	10	631304	DIP2C	S_Shore	0.023927	1.87904e-05	0.0145109
cg07240846	10	12438782	CAMK1D;CAMK1D		0.0446624	1.87904e-05	0.0145109
cg01527777	11	71956145	PHOX2A	S_Shore	0.0244355	1.87904e-05	0.0145109
cg24807294	11	85397563	CCDC89		-0.0757774	1.87904e-05	0.0145109
cg08830758	12	15374175	RERG;RERG	Island	0.0550336	1.87904e-05	0.0145109
cg07887163	12	65958288			-0.0362694	1.87904e-05	0.0145109
cg24736543	12	112856953	PTPN11	Island	-0.0151735	1.87904e-05	0.0145109
cg13068379	12	132863105	GALNT9	S_Shore	0.0205547	1.87904e-05	0.0145109
cg17793608	13	46717665	LCP1		0.0336786	1.87904e-05	0.0145109
cg09083627	13	88324597	SLITRK5	Island	0.0614244	1.87904e-05	0.0145109
cg06531870	13	89037260			-0.0229314	1.87904e-05	0.0145109
cg10386483	15	35047189	GJD2	Island	0.0164781	1.87904e-05	0.0145109
cg10537328	15	65054892	RBPMS2;MIR1272		0.0289027	1.87904e-05	0.0145109
cg23042706	15	96875781	NR2F2;NR2F2;NR2F2;MIR1469;NR2F2	Island	0.0710082	1.87904e-05	0.0145109
cg16546017	16	17254594	XYLT1		0.0187448	1.87904e-05	0.0145109
cg00441703	16	33949584			0.0192423	1.87904e-05	0.0145109
cg05976840	16	67189804	TRADD	S_Shore	0.0342022	1.87904e-05	0.0145109
cg13859324	17	33474692	UNC45B;UNC45B		-0.0528821	1.87904e-05	0.0145109
cg22675937	17	59481571	TBX2	Island	0.0448926	1.87904e-05	0.0145109
cg18923635	18	48083994		N_Shore	0.0388965	1.87904e-05	0.0145109
cg14695566	19	720793	PALM;PALM	Island	0.0331408	1.87904e-05	0.0145109
cg24911113	19	23185714		Island	0.0432451	1.87904e-05	0.0145109
cg26734888	19	37825307	HKR1	Island	0.0400034	1.87904e-05	0.0145109
cg02844589	19	55863937	COX6B2	N_Shore	0.0377333	1.87904e-05	0.0145109
cg20927661	2	5837002	SOX11;SOX11	Island	0.0606156	1.87904e-05	0.0145109
cg22078934	2	28905057			0.0142149	1.87904e-05	0.0145109
cg13372879	2	172948073		Island	0.0294693	1.87904e-05	0.0145109
cg26585590	2	175681227	CHN1;CHN1		0.0438567	1.87904e-05	0.0145109
cg09606941	2	190445880	SLC40A1	Island	0.0448864	1.87904e-05	0.0145109
cg20662420	2	197667550		S_Shelf	0.021912	1.87904e-05	0.0145109
cg23295754	20	1639250	SIRPG;SIRPG;SIRPG		0.0640806	1.87904e-05	0.0145109
cg23574719	20	61751933		N_Shelf	-0.0474136	1.87904e-05	0.0145109
cg18322321	21	47519444	COL6A2;COL6A2;COL6A2	S_Shore	0.0410593	1.87904e-05	0.0145109
cg07906351	3	98620635	DCBLD2	Island	0.0398084	1.87904e-05	0.0145109
cg06288251	3	132757087	TMEM108;TMEM108	Island	0.0311954	1.87904e-05	0.0145109
cg01363198	3	134878739	EPHB1		-0.0283588	1.87904e-05	0.0145109
cg13039251	5	32018601	PDZD2		-0.069662	1.87904e-05	0.0145109
cg27047836	5	158533081		N_Shore	0.0380924	1.87904e-05	0.0145109
cg24886356	5	176300261	UNC5A	S_Shelf	0.0588335	1.87904e-05	0.0145109
cg21995203	6	2972180	SERPINB6	S_Shore	0.0200359	1.87904e-05	0.0145109
cg10043155	6	25218855			0.00916445	1.87904e-05	0.0145109
cg07059469	6	152421432	ESR1;ESR1;ESR1;ESR1		0.0512182	1.87904e-05	0.0145109
cg11400162	6	170455498		S_Shore	0.0785561	1.87904e-05	0.0145109
cg22368281	7	82270		N_Shore	-0.0331242	1.87904e-05	0.0145109
cg05224498	7	2519874			0.034851	1.87904e-05	0.0145109
cg11899535	7	70598282	WBSCR17	Island	0.04294	1.87904e-05	0.0145109
cg03978192	7	151125095			0.0298159	1.87904e-05	0.0145109
cg17398595	9	17578725	SH3GL2	Island	0.0455021	1.87904e-05	0.0145109
cg20950932	X	122317633	GRIA3;GRIA3	N_Shore	0.064358	1.87904e-05	0.0145109
cg25552017	1	945416		N_Shelf	0.0218738	2.20835e-05	0.0154986
cg09015905	1	10692435			0.0201086	2.20835e-05	0.0154986
cg15897613	1	23418405	LUZP1;LUZP1		0.0215871	2.20835e-05	0.0154986
cg21170796	1	119528164	TBX15	N_Shore	0.0274379	2.20835e-05	0.0154986
cg00513220	1	220922123	MOSC2	Island	0.0344322	2.20835e-05	0.0154986
cg11136592	10	5246625	AKR1C4		-0.0615537	2.20835e-05	0.0154986
cg16422098	10	15761881	ITGA8	Island	0.0332968	2.20835e-05	0.0154986
cg12457238	10	102499150		Island	0.034847	2.20835e-05	0.0154986
cg03078043	11	66791038	SYT12	Island	0.0629386	2.20835e-05	0.0154986
cg11642250	11	67758254		Island	0.0391821	2.20835e-05	0.0154986
cg11429283	11	85469037	SYTL2;SYTL2;SYTL2;SYTL2;SYTL2		0.0309242	2.20835e-05	0.0154986
cg06468072	11	117665622	DSCAML1	N_Shore	0.0265506	2.20835e-05	0.0154986
cg26202340	11	126152357	TIRAP;TIRAP	N_Shore	0.014926	2.20835e-05	0.0154986
cg27097762	14	21923087		N_Shore	-0.0496636	2.20835e-05	0.0154986
cg19802865	14	38063813	FOXA1	Island	0.0503574	2.20835e-05	0.0154986
cg27407147	15	89920824	LOC254559	Island	0.0475021	2.20835e-05	0.0154986
cg00162611	16	85529669		N_Shore	0.0332605	2.20835e-05	0.0154986
cg04821248	16	86337418		N_Shore	-0.0469459	2.20835e-05	0.0154986
cg06515734	16	87749852	KLHDC4		0.014413	2.20835e-05	0.0154986
cg06255609	17	3493563	TRPV1;TRPV1;TRPV1;TRPV1		0.0292511	2.20835e-05	0.0154986
cg23018236	17	30244563		Island	0.0502329	2.20835e-05	0.0154986
cg05706471	17	62832514	PLEKHM1P	N_Shore	0.0231737	2.20835e-05	0.0154986
cg11884711	17	76997364	CANT1;CANT1;CANT1	S_Shelf	0.042209	2.20835e-05	0.0154986
cg26469982	17	78923932	RPTOR;RPTOR	S_Shore	0.0187364	2.20835e-05	0.0154986
cg00573410	2	879464			-0.0450711	2.20835e-05	0.0154986
cg14225485	2	14772568	FAM84A	Island	0.0312588	2.20835e-05	0.0154986
cg22588640	2	95963179	KCNIP3;KCNIP3		-0.0627428	2.20835e-05	0.0154986
cg01727145	2	220313422	SPEG	Island	0.0545399	2.20835e-05	0.0154986
cg01270424	2	237078509		Island	0.0463362	2.20835e-05	0.0154986
cg07177408	20	30775646		N_Shelf	0.0169394	2.20835e-05	0.0154986
cg13139630	21	46438065		N_Shore	0.0525175	2.20835e-05	0.0154986
cg13303179	3	46759335	PRSS50;PRSS50	Island	0.0361718	2.20835e-05	0.0154986
cg11610350	3	64253705		Island	0.0370287	2.20835e-05	0.0154986
cg16373010	3	87039900	VGLL3;VGLL3	Island	0.0353003	2.20835e-05	0.0154986
cg20988073	3	125900093	ALDH1L1	S_Shore	-0.0503171	2.20835e-05	0.0154986
cg10852718	4	1167230	LOC100130872-SPON2;SPON2;SPON2	S_Shore	0.0339391	2.20835e-05	0.0154986
cg21279601	4	9782931	DRD5	N_Shore	0.0488365	2.20835e-05	0.0154986
cg08368094	4	74286665	ALB		0.0204125	2.20835e-05	0.0154986
cg00555894	4	97182116			-0.0465285	2.20835e-05	0.0154986
cg11869150	5	465665	EXOC3	Island	0.0181027	2.20835e-05	0.0154986
cg17943876	5	92359386			-0.0346481	2.20835e-05	0.0154986
cg10582556	5	153263728			-0.041454	2.20835e-05	0.0154986
cg09672255	5	178455197	ZNF879	S_Shelf	-0.0309121	2.20835e-05	0.0154986
cg25106913	6	27648354		S_Shore	0.0795456	2.20835e-05	0.0154986
cg26589028	6	30166475	TRIM26		0.0216709	2.20835e-05	0.0154986
cg00140361	6	31700617	CLIC1	S_Shelf	0.0132868	2.20835e-05	0.0154986
cg14656153	6	37505970		S_Shore	0.0196742	2.20835e-05	0.0154986
cg04309234	6	106441468		N_Shore	0.0520755	2.20835e-05	0.0154986
cg09211372	6	168490623			0.0493189	2.20835e-05	0.0154986
cg09423312	7	1163549	C7orf50;C7orf50;C7orf50		0.0479528	2.20835e-05	0.0154986
cg11001739	7	1983918	MAD1L1;MAD1L1;MAD1L1		0.0171455	2.20835e-05	0.0154986
cg08157914	7	2646478	IQCE;IQCE	S_Shore	0.0218192	2.20835e-05	0.0154986
cg21582785	7	3982778	SDK1		-0.0307849	2.20835e-05	0.0154986
cg08637618	7	27279329		Island	0.0358718	2.20835e-05	0.0154986
cg06846898	9	34729535	C9orf144B		0.0266068	2.20835e-05	0.0154986
cg05450314	X	101968430	GPRASP2;GPRASP2	S_Shore	0.0316724	2.20835e-05	0.0154986
cg09764780	1	21369118	EIF4G3		0.0562027	2.58684e-05	0.0166624
cg18131548	1	47696212	TAL1	N_Shore	0.0377	2.58684e-05	0.0166624
cg01568973	1	53528991	PODN	S_Shore	0.0459317	2.58684e-05	0.0166624
cg17826956	1	77230619			0.0568887	2.58684e-05	0.0166624
cg21202240	1	109285050	FNDC7	N_Shelf	0.0510453	2.58684e-05	0.0166624
cg24041917	1	119535986		Island	0.0276533	2.58684e-05	0.0166624
cg06825317	1	247501316			0.0240673	2.58684e-05	0.0166624
cg02770097	10	88445317	LDB3;LDB3;LDB3;LDB3;LDB3;LDB3		0.0259572	2.58684e-05	0.0166624
cg25170319	10	133957726	JAKMIP3	S_Shelf	0.0439445	2.58684e-05	0.0166624
cg06787609	11	71101880			-0.0442499	2.58684e-05	0.0166624
cg14913610	12	9142341	KLRG1		-0.0278699	2.58684e-05	0.0166624
cg19700465	12	9479566			0.0184158	2.58684e-05	0.0166624
cg10437806	12	21680508	C12orf39	Island	0.017638	2.58684e-05	0.0166624
cg00344260	12	45270406	NELL2;NELL2;NELL2;NELL2;NELL2	Island	0.0312392	2.58684e-05	0.0166624
cg07424377	12	86658745	MGAT4C		0.0220332	2.58684e-05	0.0166624
cg25935375	12	114624490			0.0379101	2.58684e-05	0.0166624
cg19561615	15	66584218	DIS3L	N_Shore	0.0284482	2.58684e-05	0.0166624
cg27219955	15	89377583	ACAN;ACAN		-0.0437269	2.58684e-05	0.0166624
cg07166171	15	94346817			-0.0327099	2.58684e-05	0.0166624
cg06348773	16	1087129		N_Shore	-0.0283413	2.58684e-05	0.0166624
cg07559358	16	33963473		N_Shore	0.0206616	2.58684e-05	0.0166624
cg07944420	16	89185293	ACSF3;ACSF3;ACSF3	N_Shore	-0.0371999	2.58684e-05	0.0166624
cg06562014	17	146773	RPH3AL		0.039938	2.58684e-05	0.0166624
cg14770527	17	22203149			0.0231319	2.58684e-05	0.0166624
cg03272408	17	46103607	COPZ2	S_Shore	-0.0523903	2.58684e-05	0.0166624
cg02137495	18	24283375	LOC728606		-0.0452234	2.58684e-05	0.0166624
cg13461178	19	4583451		N_Shore	0.0303525	2.58684e-05	0.0166624
cg03303162	19	12946300	RTBDN	S_Shore	0.0380028	2.58684e-05	0.0166624
cg21491365	19	48306582	TPRX1	Island	0.019933	2.58684e-05	0.0166624
cg17650272	19	52873019	ZNF880	N_Shore	-0.0141423	2.58684e-05	0.0166624
cg16118212	2	56151071	EFEMP1;EFEMP1;EFEMP1	Island	0.0344129	2.58684e-05	0.0166624
cg19671120	2	98962974	CNGA3;CNGA3;CNGA3;CNGA3	Island	0.0459973	2.58684e-05	0.0166624
cg05886087	2	102758186		N_Shore	0.0511224	2.58684e-05	0.0166624
cg19697911	2	241080057	OTOS;OTOS		0.0279565	2.58684e-05	0.0166624
cg20597143	20	62327117	TNFRSF6B;TNFRSF6B;RTEL1;RTEL1	N_Shore	-0.0380237	2.58684e-05	0.0166624
cg21916358	21	15077562		Island	0.0322745	2.58684e-05	0.0166624
cg02187503	22	38715768		S_Shelf	0.0270903	2.58684e-05	0.0166624
cg07908984	3	12800836	TMEM40		0.0196915	2.58684e-05	0.0166624
cg25929731	3	127395387	ABTB1;ABTB1;ABTB1	S_Shelf	-0.0388101	2.58684e-05	0.0166624
cg06773116	4	20884431	KCNIP4;KCNIP4;KCNIP4;KCNIP4;KCNIP4		-0.0566725	2.58684e-05	0.0166624
cg02600394	4	48136234	TXK;TXK		0.0262767	2.58684e-05	0.0166624
cg24530432	4	174428060		Island	0.0508916	2.58684e-05	0.0166624
cg15100417	5	1728044		N_Shore	0.0286671	2.58684e-05	0.0166624
cg03861379	5	54128677			-0.0529845	2.58684e-05	0.0166624
cg16620526	5	115298079	LVRN	Island	0.0353891	2.58684e-05	0.0166624
cg04829448	5	147473666	SPINK5;SPINK5;SPINK5		0.0778455	2.58684e-05	0.0166624
cg21133153	6	29521488		Island	0.0314775	2.58684e-05	0.0166624
cg10648573	6	29648348			0.0239333	2.58684e-05	0.0166624
cg25843346	6	31762555	VARS	N_Shore	-0.0143463	2.58684e-05	0.0166624
cg20172737	6	41027097	APOBEC2		0.0197975	2.58684e-05	0.0166624
cg02255484	6	41735215			-0.0388508	2.58684e-05	0.0166624
cg11213369	7	1270925		Island	0.0441042	2.58684e-05	0.0166624
cg06674280	7	3996923	SDK1		0.0281753	2.58684e-05	0.0166624
cg14576062	7	89748674	DPY19L2P4	Island	0.0330815	2.58684e-05	0.0166624
cg10538243	X	152910068	DUSP9	Island	-0.0460662	2.58684e-05	0.0166624
cg22005565	1	41487437	SLFNL1;SLFNL1	S_Shelf	0.0245029	3.02345e-05	0.0175586
cg13462557	1	62499140	INADL		-0.0969796	3.02345e-05	0.0175586
cg24638326	1	156893792	C1orf92	Island	0.054653	3.02345e-05	0.0175586
cg18272538	1	210425852			0.0402605	3.02345e-05	0.0175586
cg26004203	1	217310918	ESRRG	Island	0.0324894	3.02345e-05	0.0175586
cg24603730	10	47151566		Island	0.0219414	3.02345e-05	0.0175586
cg10314139	10	71560231	COL13A1;COL13A1;COL13A1;COL13A1;COL13A1;COL13A1;COL13A1;COL13A1;COL13A1;COL13A1;COL13A1;COL13A1;COL13A1;COL13A1;COL13A1;COL13A1;COL13A1;COL13A1;COL13A1;COL13A1	N_Shore	0.0173327	3.02345e-05	0.0175586
cg18352710	10	72363216	PRF1;PRF1	S_Shelf	0.0323478	3.02345e-05	0.0175586
cg10531748	10	79686265	LOC100128292;DLG5	Island	-0.0113021	3.02345e-05	0.0175586
cg16750440	10	105992436	C10orf79	S_Shore	0.0734205	3.02345e-05	0.0175586
cg27431671	11	72810801	FCHSD2		0.0390252	3.02345e-05	0.0175586
cg10703784	12	28127353		N_Shore	-0.0204352	3.02345e-05	0.0175586
cg18948199	12	118313708	KSR2		-0.0166551	3.02345e-05	0.0175586
cg09740450	12	125223650		Island	-0.0292956	3.02345e-05	0.0175586
cg01688293	12	133428407	CHFR;CHFR;CHFR;CHFR;CHFR	N_Shore	0.0146958	3.02345e-05	0.0175586
cg21535947	13	25875133	NUPL1;NUPL1	Island	0.0481748	3.02345e-05	0.0175586
cg05615443	13	47012103		Island	0.0295937	3.02345e-05	0.0175586
cg03637815	13	95359718		Island	0.0694044	3.02345e-05	0.0175586
cg11990630	13	100641978		Island	0.0309401	3.02345e-05	0.0175586
cg07618759	13	111115558	COL4A2		0.0885426	3.02345e-05	0.0175586
cg19874145	14	89029076	ZC3H14;ZC3H14;ZC3H14;ZC3H14;ZC3H14	N_Shore	0.0456089	3.02345e-05	0.0175586
cg15973234	15	81072152	KIAA1199	Island	0.0309361	3.02345e-05	0.0175586
cg04822808	15	100882162	ADAMTS17;ADAMTS17	Island	0.0549476	3.02345e-05	0.0175586
cg16520815	16	4733181	MGRN1;MGRN1;MGRN1;MGRN1	Island	0.0170361	3.02345e-05	0.0175586
cg00941588	16	46461952		Island	0.031024	3.02345e-05	0.0175586
cg18048405	17	27333617	SEZ6;SEZ6	S_Shore	0.0410739	3.02345e-05	0.0175586
cg25709789	17	27739916	TAOK1		-0.0314609	3.02345e-05	0.0175586
cg17877566	17	46048946	CDK5RAP3	S_Shore	-0.0172877	3.02345e-05	0.0175586
cg04029715	17	72199935	RPL38;RPL38	Island	-0.00595621	3.02345e-05	0.0175586
cg11214889	18	597111	CLUL1;CLUL1		0.0402554	3.02345e-05	0.0175586
cg07588489	19	19745340	GMIP	N_Shore	0.0114311	3.02345e-05	0.0175586
cg14166009	19	37825309	HKR1	Island	0.0376597	3.02345e-05	0.0175586
cg15517609	19	38924045	RYR1;RYR1	N_Shore	0.0606699	3.02345e-05	0.0175586
cg17362247	19	39788647	IL29		0.02404	3.02345e-05	0.0175586
cg21606696	19	45259535	BCL3	N_Shore	0.0190758	3.02345e-05	0.0175586
cg03282107	2	62521430			0.0284175	3.02345e-05	0.0175586
cg25538881	2	129294825			-0.0222975	3.02345e-05	0.0175586
cg23718633	2	152114699	RBM43	N_Shelf	-0.0381955	3.02345e-05	0.0175586
cg01742357	2	173753732	RAPGEF4;RAPGEF4		-0.0367124	3.02345e-05	0.0175586
cg13465488	2	174829294	SP3;SP3	Island	-0.00820495	3.02345e-05	0.0175586
cg05942128	2	176972020	HOXD11	Island	0.0470712	3.02345e-05	0.0175586
cg03451670	2	236579469	AGAP1;AGAP1	Island	0.0478585	3.02345e-05	0.0175586
cg06119477	20	418893	TBC1D20		-0.0101043	3.02345e-05	0.0175586
cg22586405	20	44861339	CDH22		-0.0288291	3.02345e-05	0.0175586
cg09885502	20	57463991	GNAS;GNAS;GNAS;GNAS	Island	0.0719309	3.02345e-05	0.0175586
cg00289258	21	47393322		Island	0.0222304	3.02345e-05	0.0175586
cg10170495	22	33454616	SYN3	S_Shore	0.0338274	3.02345e-05	0.0175586
cg00294109	3	3219781	CRBN	N_Shore	0.063753	3.02345e-05	0.0175586
cg15317815	3	8809306	OXTR	Island	0.0323824	3.02345e-05	0.0175586
cg25865467	3	73673231	PDZRN3	Island	0.0305739	3.02345e-05	0.0175586
cg17385936	3	132756986	TMEM108;TMEM108	Island	0.0568339	3.02345e-05	0.0175586
cg12800244	3	153838788	SGEF	Island	0.0268194	3.02345e-05	0.0175586
cg27338287	3	190580644	LOC647309	Island	0.0534634	3.02345e-05	0.0175586
cg12012426	4	1366463	KIAA1530	Island	0.0600966	3.02345e-05	0.0175586
cg17953764	4	48492845	ZAR1	Island	0.0473497	3.02345e-05	0.0175586
cg19501982	4	190938265		Island	0.0297858	3.02345e-05	0.0175586
cg16374080	5	1053545	SLC12A7	Island	0.0201705	3.02345e-05	0.0175586
cg01921382	5	1241848	SLC6A18	N_Shore	0.0313856	3.02345e-05	0.0175586
cg09142313	5	72677859		Island	0.0458239	3.02345e-05	0.0175586
cg11021940	5	115299475	LVRN	S_Shore	0.04163	3.02345e-05	0.0175586
cg26464221	5	119801431	PRR16	S_Shore	0.05316	3.02345e-05	0.0175586
cg27493649	6	30042987	RNF39;RNF39	Island	0.0289136	3.02345e-05	0.0175586
cg06246224	6	108435180		N_Shore	0.0257156	3.02345e-05	0.0175586
cg13665414	6	110796813	SLC22A16	N_Shore	0.0143318	3.02345e-05	0.0175586
cg07462540	7	8473279	NXPH1	Island	0.0397561	3.02345e-05	0.0175586
cg02237119	7	73256414	WBSCR27	N_Shore	0.0490424	3.02345e-05	0.0175586
cg02763807	7	149416452	KRBA1	N_Shore	-0.0295447	3.02345e-05	0.0175586
cg02492503	8	103823846		S_Shore	0.0263975	3.02345e-05	0.0175586
cg03132015	8	144357016	GLI4	N_Shore	0.0255537	3.02345e-05	0.0175586
cg07113414	8	144652930	C8orf73	N_Shore	0.0306419	3.02345e-05	0.0175586
cg21511203	8	145015037	PLEC1;PLEC1;PLEC1;PLEC1;PLEC1;PLEC1;PLEC1;PLEC1	N_Shore	-0.053594	3.02345e-05	0.0175586
cg00703513	8	145925258		N_Shore	0.0445251	3.02345e-05	0.0175586
cg18616655	X	48056246	SSX5;SSX5		0.0133491	3.02345e-05	0.0175586
cg12596040	1	18973183	PAX7;PAX7;PAX7	Island	0.0206586	3.52263e-05	0.0185797
cg00865962	1	110303483	EPS8L3;EPS8L3;EPS8L3		0.0259986	3.52263e-05	0.0185797
cg08368587	10	14590662	FAM107B		0.0152115	3.52263e-05	0.0185797
cg07345108	10	49893463	WDFY4		-0.0169799	3.52263e-05	0.0185797
cg03354992	10	88149475		Island	0.0285183	3.52263e-05	0.0185797
cg02943604	10	122217348	PPAPDC1A	Island	0.0450517	3.52263e-05	0.0185797
cg14640621	10	124906748	HMX2	N_Shore	0.0317709	3.52263e-05	0.0185797
cg09202851	11	567966		Island	0.028438	3.52263e-05	0.0185797
cg03982897	11	1990108		N_Shore	-0.0366471	3.52263e-05	0.0185797
cg05167973	11	2949546	PHLDA2	N_Shore	0.0360486	3.52263e-05	0.0185797
cg07568015	11	13367266	ARNTL;ARNTL;ARNTL		-0.0313884	3.52263e-05	0.0185797
cg21810664	11	55653080	SPRYD5		-0.0312603	3.52263e-05	0.0185797
cg03200166	11	61335254	SYT7	Island	0.0496707	3.52263e-05	0.0185797
cg15226102	11	69469719		S_Shore	-0.0310002	3.52263e-05	0.0185797
cg18838431	11	74178800	KCNE3	Island	0.0825259	3.52263e-05	0.0185797
cg15268963	11	123457233	GRAMD1B		0.024724	3.52263e-05	0.0185797
cg18912120	12	51585379	POU6F1;POU6F1		0.0302735	3.52263e-05	0.0185797
cg23019745	13	28363281		N_Shore	0.0589043	3.52263e-05	0.0185797
cg22332589	13	110966052	COL4A2	Island	0.0168213	3.52263e-05	0.0185797
cg24582743	13	112885802			-0.0514895	3.52263e-05	0.0185797
cg24035598	14	61124418		Island	0.0446585	3.52263e-05	0.0185797
cg11481687	14	105499998		Island	0.0469753	3.52263e-05	0.0185797
cg04636748	15	75117708	CPLX3;LMAN1L		0.0270992	3.52263e-05	0.0185797
cg08317694	15	78632144	CRABP1	N_Shore	0.0763199	3.52263e-05	0.0185797
cg11398451	15	91136069	CRTC3;CRTC3		0.0622884	3.52263e-05	0.0185797
cg16755475	16	4802990	ZNF500	S_Shore	0.0221947	3.52263e-05	0.0185797
cg03699074	16	88849875	FAM38A	N_Shore	-0.0130734	3.52263e-05	0.0185797
cg16893174	17	6797708	ALOX12P2	Island	-0.0289549	3.52263e-05	0.0185797
cg03594506	17	10002773	GAS7		0.0279956	3.52263e-05	0.0185797
cg13635578	17	48681557	CACNA1G;CACNA1G;CACNA1G;CACNA1G;CACNA1G;CACNA1G;CACNA1G;CACNA1G;CACNA1G;CACNA1G;CACNA1G;CACNA1G;CACNA1G;CACNA1G;CACNA1G	S_Shore	0.0449819	3.52263e-05	0.0185797
cg04937794	17	61619532	KCNH6;KCNH6	S_Shelf	0.0172881	3.52263e-05	0.0185797
cg25264101	19	14064374	PODNL1;DCAF15;PODNL1	S_Shore	0.0306839	3.52263e-05	0.0185797
cg03914274	19	40397977	FCGBP	Island	0.0182115	3.52263e-05	0.0185797
cg22891070	19	46801642	HIF3A;HIF3A	S_Shore	0.039879	3.52263e-05	0.0185797
cg22044892	19	51486901	KLK7;KLK7		0.031861	3.52263e-05	0.0185797
cg10218876	19	55660625	TNNT1;TNNT1;TNNT1		0.0437063	3.52263e-05	0.0185797
cg21518299	2	889346			-0.0403495	3.52263e-05	0.0185797
cg05096099	2	15382078	NBAS		0.0201971	3.52263e-05	0.0185797
cg07185119	2	31459843	EHD3	S_Shelf	0.0290538	3.52263e-05	0.0185797
cg26850754	2	87088796	CD8B;CD8B;CD8B;CD8B;CD8B	N_Shore	0.0304546	3.52263e-05	0.0185797
cg02543075	2	217236425	MARCH4;MARCH4	Island	0.0239505	3.52263e-05	0.0185797
cg10043663	2	220400978	ACCN4;ACCN4	N_Shelf	-0.0314019	3.52263e-05	0.0185797
cg12211074	20	56102501		S_Shelf	0.0534625	3.52263e-05	0.0185797
cg03770410	20	57766332	ZNF831	N_Shore	0.0380013	3.52263e-05	0.0185797
cg00895354	20	62810199	MYT1	Island	0.0147371	3.52263e-05	0.0185797
cg26986147	22	30957711	GAL3ST1		-0.0472745	3.52263e-05	0.0185797
cg01433520	3	10363474	SEC13;SEC13;SEC13;SEC13	S_Shore	0.0104831	3.52263e-05	0.0185797
cg15957055	3	62861055	CADPS;CADPS;CADPS;CADPS;CADPS;CADPS	Island	0.0401805	3.52263e-05	0.0185797
cg27084654	3	141118615	ZBTB38	N_Shelf	-0.0263306	3.52263e-05	0.0185797
cg02357046	4	1686926	FAM53A	S_Shore	0.0226819	3.52263e-05	0.0185797
cg01299774	5	565934		Island	0.0534737	3.52263e-05	0.0185797
cg20441553	5	1271821	TERT;TERT	S_Shore	0.02203	3.52263e-05	0.0185797
cg21573200	5	2739602		Island	0.0457828	3.52263e-05	0.0185797
cg24864399	5	26669610		Island	-0.0368441	3.52263e-05	0.0185797
cg12887317	5	42921456		N_Shelf	0.0449669	3.52263e-05	0.0185797
cg18273840	5	45695643	HCN1	Island	0.0448944	3.52263e-05	0.0185797
cg10536898	5	50673227			0.0328692	3.52263e-05	0.0185797
cg10676309	5	137685565		N_Shelf	0.0478423	3.52263e-05	0.0185797
cg22087053	5	140751506	PCDHGA4;PCDHGB3;PCDHGA1;PCDHGA5;PCDHGB1;PCDHGA3;PCDHGB3;PCDHGA2;PCDHGB2	Island	0.036541	3.52263e-05	0.0185797
cg12736877	6	30039010	RNF39;RNF39	Island	0.0453947	3.52263e-05	0.0185797
cg13123009	6	31681882	LY6G6E;LY6G6D;LY6G6E		-0.0225718	3.52263e-05	0.0185797
cg16190718	6	31939106	STK19;STK19;DOM3Z;STK19	N_Shore	0.0215201	3.52263e-05	0.0185797
cg27542767	6	40253980			0.0329346	3.52263e-05	0.0185797
cg01705036	7	1035418			0.0313577	3.52263e-05	0.0185797
cg06995285	7	2418615	EIF3B;EIF3B	N_Shore	0.0194791	3.52263e-05	0.0185797
cg14744768	7	116312291	MET;MET	Island	0.0272423	3.52263e-05	0.0185797
cg23022819	7	139690908	TBXAS1;TBXAS1;TBXAS1;TBXAS1;TBXAS1;TBXAS1		0.0152589	3.52263e-05	0.0185797
cg18606843	7	155348191			0.0395273	3.52263e-05	0.0185797
cg09934953	8	1187659		S_Shelf	0.0119487	3.52263e-05	0.0185797
cg03721622	8	78478065			-0.0469503	3.52263e-05	0.0185797
cg12252547	8	120220032	MAL2	N_Shore	0.0880038	3.52263e-05	0.0185797
cg14555996	9	86785905			0.0311896	3.52263e-05	0.0185797
cg13508369	9	129884026	ANGPTL2;RALGPS1		0.028849	3.52263e-05	0.0185797
cg00127408	9	139420471	NOTCH1	N_Shore	0.0305655	3.52263e-05	0.0185797
cg04622454	9	140349128	NELF;NELF;NELF;NELF	N_Shore	0.0389155	3.52263e-05	0.0185797
cg11585071	1	3615457	TP73;TP73;TP73;TP73		-0.0552631	4.09335e-05	0.0199987
cg26935168	1	6260346	RPL22	S_Shore	0.0354635	4.09335e-05	0.0199987
cg05950212	1	149860711	HIST2H2AB	S_Shore	0.0349926	4.09335e-05	0.0199987
cg11750883	1	152486950	CRCT1	N_Shore	-0.0431771	4.09335e-05	0.0199987
cg08186924	1	179544721	NPHS2	Island	0.0408389	4.09335e-05	0.0199987
cg00785170	1	201438757	PHLDA3	S_Shore	0.0263263	4.09335e-05	0.0199987
cg11739399	1	206669785	IKBKE		-0.0173126	4.09335e-05	0.0199987
cg18302890	10	1440572	ADARB2	S_Shore	0.0238869	4.09335e-05	0.0199987
cg07871503	10	43763042	RASGEF1A		0.0159098	4.09335e-05	0.0199987
cg10300729	10	65284527	REEP3	S_Shelf	0.0241849	4.09335e-05	0.0199987
cg05812143	10	127467986		S_Shelf	0.0343566	4.09335e-05	0.0199987
cg09509592	10	133918267	JAKMIP3		0.0246607	4.09335e-05	0.0199987
cg02501166	12	128866698	TMEM132C		-0.0417046	4.09335e-05	0.0199987
cg23683588	14	37136283	PAX9	Island	0.0544522	4.09335e-05	0.0199987
cg22966986	14	48143852	MDGA2;MDGA2	Island	0.0394629	4.09335e-05	0.0199987
cg05021896	14	51562526	TRIM9;TRIM9	S_Shore	0.0295292	4.09335e-05	0.0199987
cg24673101	14	100069840	CCDC85C	Island	0.0359601	4.09335e-05	0.0199987
cg01221582	14	105695807	BRF1;BRF1		0.0163929	4.09335e-05	0.0199987
cg04975272	15	78555907	DNAJA4;DNAJA4	N_Shore	0.0274361	4.09335e-05	0.0199987
cg21574864	15	83657785	FAM103A1;C15orf40	S_Shelf	0.0298536	4.09335e-05	0.0199987
cg04090392	15	83952774	BNC1	Island	0.0438355	4.09335e-05	0.0199987
cg02746752	16	1169415			0.0239738	4.09335e-05	0.0199987
cg05031011	16	1216327	CACNA1H;CACNA1H	N_Shore	-0.0472526	4.09335e-05	0.0199987
cg08832054	16	2944644	FLYWCH2;FLYWCH2;FLYWCH2	Island	0.0343413	4.09335e-05	0.0199987
cg06881040	16	30040916	FAM57B	N_Shore	0.0178954	4.09335e-05	0.0199987
cg26817217	16	52580987	TOX3;TOX3	N_Shore	0.0473492	4.09335e-05	0.0199987
cg02560364	16	63219709			-0.0368812	4.09335e-05	0.0199987
cg04656222	17	7690529	DNAH2	S_Shore	0.0164113	4.09335e-05	0.0199987
cg21579539	18	43751229		N_Shelf	0.0219429	4.09335e-05	0.0199987
cg13453304	18	77493499	CTDP1;CTDP1	Island	0.00651365	4.09335e-05	0.0199987
cg25264268	19	427263	SHC2	Island	0.0210373	4.09335e-05	0.0199987
cg08700306	19	33686390	LRP3	S_Shore	0.0275232	4.09335e-05	0.0199987
cg16997364	19	39755575		Island	0.0438311	4.09335e-05	0.0199987
cg14133643	19	51647083	SIGLEC7;SIGLEC7		0.0185268	4.09335e-05	0.0199987
cg07616374	2	45159663		N_Shore	0.0239379	4.09335e-05	0.0199987
cg02527669	2	220417030	OBSL1	Island	0.0581282	4.09335e-05	0.0199987
cg21947394	2	241260110		N_Shelf	0.0341039	4.09335e-05	0.0199987
cg01052838	20	3075251		S_Shore	0.0243034	4.09335e-05	0.0199987
cg24324985	20	22566884	FOXA2	Island	0.0533239	4.09335e-05	0.0199987
cg20894457	22	24584366	SUSD2	Island	0.0237237	4.09335e-05	0.0199987
cg14014225	22	38479236	SLC16A8	S_Shore	0.020305	4.09335e-05	0.0199987
cg00625653	3	13921227	WNT7A	Island	0.0386195	4.09335e-05	0.0199987
cg11905007	3	62861071	CADPS;CADPS;CADPS	Island	0.0522973	4.09335e-05	0.0199987
cg07557639	3	117481358			-0.0441144	4.09335e-05	0.0199987
cg26214948	4	3522186	LRPAP1	N_Shelf	0.0381648	4.09335e-05	0.0199987
cg22881652	4	13532951		S_Shore	0.016667	4.09335e-05	0.0199987
cg02662828	4	48492848	ZAR1	Island	0.0563159	4.09335e-05	0.0199987
cg19570775	4	57458863		Island	0.0250988	4.09335e-05	0.0199987
cg07824907	4	184320560		S_Shore	0.0263858	4.09335e-05	0.0199987
cg26954197	5	436816	AHRR		0.0422381	4.09335e-05	0.0199987
cg04136185	5	565937		Island	0.0391373	4.09335e-05	0.0199987
cg06651783	5	55645530			-0.0330125	4.09335e-05	0.0199987
cg10645317	5	140167483	PCDHA1;PCDHA1;PCDHA1	Island	0.0267425	4.09335e-05	0.0199987
cg10082991	5	175964280	RNF44;RNF44	Island	-0.0112219	4.09335e-05	0.0199987
cg12332316	5	176836472	F12		0.0126347	4.09335e-05	0.0199987
cg10208897	5	178548229	ADAMTS2	Island	0.0230431	4.09335e-05	0.0199987
cg26136794	6	43827237			0.027492	4.09335e-05	0.0199987
cg18683523	6	91297516	MAP3K7;MAP3K7;MAP3K7;MAP3K7	S_Shore	0.0663975	4.09335e-05	0.0199987
cg02022102	7	27168609	HOXA4	N_Shore	0.0247367	4.09335e-05	0.0199987
cg00185867	7	38348929		N_Shore	0.0242034	4.09335e-05	0.0199987
cg11957130	7	105306555	ATXN7L1;ATXN7L1		0.0537928	4.09335e-05	0.0199987
cg16306633	7	148769220	ZNF786	S_Shore	0.0279518	4.09335e-05	0.0199987
cg07172676	8	144997714	PLEC1;PLEC1;PLEC1;PLEC1;PLEC1;PLEC1;PLEC1;PLEC1	Island	0.0119231	4.09335e-05	0.0199987
cg13410145	9	30575019			0.0237371	4.09335e-05	0.0199987
cg03466780	9	140247365	EXD3	N_Shore	0.0332826	4.09335e-05	0.0199987
cg26541649	1	17216201		S_Shore	0.0312317	4.74602e-05	0.0207628
cg06754224	1	28585612	SESN2	N_Shore	0.0296125	4.74602e-05	0.0207628
cg12809031	1	36915704	OSCP1;OSCP1	N_Shore	0.0329318	4.74602e-05	0.0207628
cg04501188	1	47904171	FOXD2	Island	0.0734165	4.74602e-05	0.0207628
cg12399350	1	53828495			-0.0366534	4.74602e-05	0.0207628
cg10097295	1	63789341	FOXD3	Island	0.0250934	4.74602e-05	0.0207628
cg12614090	10	116444240	ABLIM1;ABLIM1;ABLIM1;ABLIM1		0.014811	4.74602e-05	0.0207628
cg24188415	10	119304586	EMX2;EMX2OS;EMX2	Island	0.0506511	4.74602e-05	0.0207628
cg27015047	10	124320805	DMBT1;DMBT1;DMBT1		-0.0252307	4.74602e-05	0.0207628
cg01189604	10	134391939	INPP5A		0.0215955	4.74602e-05	0.0207628
cg26182964	10	135186011	ECHS1	N_Shore	0.0210789	4.74602e-05	0.0207628
cg00375146	11	1221812		Island	0.0103699	4.74602e-05	0.0207628
cg24912560	11	7110561	RBMXL2	Island	0.0290496	4.74602e-05	0.0207628
cg00816515	11	13986348	SPON1	Island	0.0321958	4.74602e-05	0.0207628
cg20129082	11	19736150	LOC100126784;NAV2;NAV2;NAV2	S_Shore	0.0303644	4.74602e-05	0.0207628
cg03506489	11	30038788	KCNA4	Island	0.0446535	4.74602e-05	0.0207628
cg03905867	11	31821064	PAX6;PAX6;PAX6	Island	0.0312861	4.74602e-05	0.0207628
cg07393734	11	44341451		Island	0.0348366	4.74602e-05	0.0207628
cg00493068	11	50260762		S_Shelf	0.0276587	4.74602e-05	0.0207628
cg04078163	11	64855762	ZFPL1	S_Shelf	0.021679	4.74602e-05	0.0207628
cg12245876	11	65172691	FRMD8	S_Shore	0.0310622	4.74602e-05	0.0207628
cg06285727	11	72524028	ATG16L2	N_Shore	-0.0132424	4.74602e-05	0.0207628
cg03823352	11	100001562	CNTN5;CNTN5		-0.038732	4.74602e-05	0.0207628
cg00518276	11	106148020			-0.021089	4.74602e-05	0.0207628
cg16971827	11	119177430	CBL	N_Shelf	0.035596	4.74602e-05	0.0207628
cg17272642	11	124747244	ROBO3	S_Shore	0.0281654	4.74602e-05	0.0207628
cg20559217	11	126173516	DCPS	N_Shore	-0.0289714	4.74602e-05	0.0207628
cg05516489	12	54359761	HOTAIR	Island	0.0489975	4.74602e-05	0.0207628
cg22679316	12	54396990	HOXC9	N_Shelf	0.0563209	4.74602e-05	0.0207628
cg19058685	12	54440806	HOXC4	Island	0.0278783	4.74602e-05	0.0207628
cg17294610	12	56082002	ITGA7;ITGA7;ITGA7		-0.0663687	4.74602e-05	0.0207628
cg14621254	12	57569787	LRP1	Island	0.0778062	4.74602e-05	0.0207628
cg00087746	12	64080144			0.0351561	4.74602e-05	0.0207628
cg20027314	12	108258022			0.0422397	4.74602e-05	0.0207628
cg01779043	14	21456586	METT11D1;METT11D1	N_Shore	0.0173791	4.74602e-05	0.0207628
cg07147443	14	79933641	NRXN3;NRXN3;NRXN3		0.0148935	4.74602e-05	0.0207628
cg13707567	14	84720664			-0.0506964	4.74602e-05	0.0207628
cg08879544	15	39490883			-0.0547392	4.74602e-05	0.0207628
cg14694011	15	51631024	CYP19A1;CYP19A1	N_Shelf	0.0193868	4.74602e-05	0.0207628
cg06364757	15	55881246	PYGO1	S_Shore	0.0427725	4.74602e-05	0.0207628
cg07928083	15	60295312	FOXB1	N_Shore	0.0327111	4.74602e-05	0.0207628
cg21054441	15	68871409	CORO2B	Island	0.0225142	4.74602e-05	0.0207628
cg18645133	15	89914961		Island	0.0374557	4.74602e-05	0.0207628
cg12451120	16	1143703	C1QTNF8	Island	0.0326748	4.74602e-05	0.0207628
cg03515656	16	1600304	IFT140;TMEM204	S_Shore	-0.0414003	4.74602e-05	0.0207628
cg09294492	16	15489203	MPV17L;MPV17L	N_Shore	0.0209768	4.74602e-05	0.0207628
cg00785042	16	58538323	NDRG4;NDRG4;NDRG4	S_Shelf	0.039729	4.74602e-05	0.0207628
cg09284102	16	66116829			0.0271815	4.74602e-05	0.0207628
cg08770961	16	66956122	RRAD;RRAD	Island	0.0328124	4.74602e-05	0.0207628
cg07188665	16	67200492	HSF4;HSF4	S_Shore	-0.0403419	4.74602e-05	0.0207628
cg27607843	16	68125182	NFATC3;NFATC3;NFATC3;NFATC3		-0.0434123	4.74602e-05	0.0207628
cg02455706	16	84918851	CRISPLD2		0.0543583	4.74602e-05	0.0207628
cg02073680	16	87633963		N_Shelf	0.0236999	4.74602e-05	0.0207628
cg15724937	17	17598080	RAI1	Island	-0.00870397	4.74602e-05	0.0207628
cg07739927	17	62778162	LOC146880;LOC146880	S_Shore	0.0423771	4.74602e-05	0.0207628
cg04751035	17	79317102		Island	0.0499167	4.74602e-05	0.0207628
cg21394688	18	77835513		N_Shore	0.0228704	4.74602e-05	0.0207628
cg11232448	19	2858854		N_Shore	0.0394656	4.74602e-05	0.0207628
cg23448139	19	44861154	ZFP112;ZFP112	S_Shore	-0.0343283	4.74602e-05	0.0207628
cg17164520	19	49540241	CGB1;SNAR-G1		0.0227368	4.74602e-05	0.0207628
cg23006567	19	53966842		N_Shelf	0.0484641	4.74602e-05	0.0207628
cg10138494	2	14772562	FAM84A	Island	0.0348339	4.74602e-05	0.0207628
cg02176280	2	23646176	KLHL29		0.0185738	4.74602e-05	0.0207628
cg21084943	2	23886100	KLHL29		0.0397134	4.74602e-05	0.0207628
cg14556303	2	217237036	2014-03-04	Island	0.0474559	4.74602e-05	0.0207628
cg09410607	2	217237040	2014-03-04	Island	0.0583423	4.74602e-05	0.0207628
cg09861917	20	22566877	FOXA2	Island	0.0439457	4.74602e-05	0.0207628
cg23496571	20	30644728	HCK	S_Shelf	-0.0329099	4.74602e-05	0.0207628
cg03114748	20	35973098	SRC;SRC;SRC	N_Shore	0.036514	4.74602e-05	0.0207628
cg07806328	21	45774664	TRPM2		0.0360378	4.74602e-05	0.0207628
cg25120326	3	13591084	FBLN2;FBLN2	S_Shore	0.0427958	4.74602e-05	0.0207628
cg01870865	3	48507087	TREX1;TREX1		-0.0248376	4.74602e-05	0.0207628
cg11370064	3	78318277			0.0256739	4.74602e-05	0.0207628
cg15288618	3	139257775	RBP1;RBP1;RBP1	Island	0.0359097	4.74602e-05	0.0207628
cg17152757	3	172166258	GHSR;GHSR	Island	0.0504905	4.74602e-05	0.0207628
cg08891829	4	56231727	SRD5A3		0.0557828	4.74602e-05	0.0207628
cg23842170	4	66534538	EPHA5;EPHA5	N_Shore	0.0512418	4.74602e-05	0.0207628
cg08961408	4	106816564	NPNT	Island	0.0336471	4.74602e-05	0.0207628
cg26109423	4	141543410	TBC1D9		0.0216951	4.74602e-05	0.0207628
cg11629812	5	1147373			-0.0453236	4.74602e-05	0.0207628
cg21747442	5	1487166	LPCAT1	N_Shelf	0.0131473	4.74602e-05	0.0207628
cg23506042	5	50262673		N_Shelf	-0.0903247	4.74602e-05	0.0207628
cg05686497	5	127874587	FBN2	Island	0.038473	4.74602e-05	0.0207628
cg07330212	5	140202922	PCDHA2;PCDHA1;PCDHA1;PCDHA3;PCDHA4;PCDHA5;PCDHA5	Island	0.0251519	4.74602e-05	0.0207628
cg07475957	5	140590251	PCDHB12	Island	0.0234689	4.74602e-05	0.0207628
cg04875020	5	176314231	HK3	N_Shore	0.0291142	4.74602e-05	0.0207628
cg08342332	6	4079704	C6orf201;C6orf146;C6orf201	S_Shore	0.0239538	4.74602e-05	0.0207628
cg17673897	6	10418121	TFAP2A	N_Shore	0.0542122	4.74602e-05	0.0207628
cg01962405	6	63709255			-0.0567543	4.74602e-05	0.0207628
cg20377955	7	20827825	SP8;SP8	N_Shelf	0.0566913	4.74602e-05	0.0207628
cg02916332	7	27183591	HOXA5	Island	0.0319899	4.74602e-05	0.0207628
cg10345429	7	69265347	AUTS2;AUTS2;AUTS2		0.0339137	4.74602e-05	0.0207628
cg07023501	7	155948572		Island	0.019075	4.74602e-05	0.0207628
cg05140937	8	704109			0.0288237	4.74602e-05	0.0207628
cg20892260	8	23564025	NKX2-6	Island	0.0324708	4.74602e-05	0.0207628
cg21844856	8	75896645	CRISPLD1	Island	0.0148461	4.74602e-05	0.0207628
cg14355654	8	117781276	UTP23	S_Shelf	0.0471444	4.74602e-05	0.0207628
cg10309609	8	144408081	TOP1MT		0.0221276	4.74602e-05	0.0207628
cg21435473	8	144408506	TOP1MT		0.0295434	4.74602e-05	0.0207628
cg09580859	8	144601800	ZC3H3	Island	0.0304723	4.74602e-05	0.0207628
cg06344474	8	144801223	MAPK15	Island	0.0323447	4.74602e-05	0.0207628
cg25817244	9	133885009	LAMC3	Island	0.0424655	4.74602e-05	0.0207628
cg01971322	X	100310256		S_Shelf	0.0429184	4.74602e-05	0.0207628
cg26603116	1	9259875		S_Shore	0.0306088	5.4881e-05	0.0213632
cg09845000	1	27962021	FGR	S_Shore	-0.0214844	5.4881e-05	0.0213632
cg05011113	1	29804189		N_Shore	0.0123797	5.4881e-05	0.0213632
cg00499831	1	34627314	CSMD2	N_Shore	-0.040438	5.4881e-05	0.0213632
cg03119043	1	47915553		N_Shore	0.0404355	5.4881e-05	0.0213632
cg01715745	1	54930156			0.0486823	5.4881e-05	0.0213632
cg10022295	1	55090395	ACOT11;FAM151A		0.0210916	5.4881e-05	0.0213632
cg05923687	1	63795711		Island	0.0374301	5.4881e-05	0.0213632
cg26885220	1	65775570	DNAJC6	Island	0.0627391	5.4881e-05	0.0213632
cg19629430	1	145385524		Island	0.0386126	5.4881e-05	0.0213632
cg15905435	1	164290766		Island	0.0584597	5.4881e-05	0.0213632
cg09806671	1	165324679	LMX1A	Island	0.0411171	5.4881e-05	0.0213632
cg13560871	1	220863766	C1orf115	Island	0.0675499	5.4881e-05	0.0213632
cg22157069	1	226756482	C1orf95		0.0267423	5.4881e-05	0.0213632
cg07983394	10	405182	DIP2C		0.0208019	5.4881e-05	0.0213632
cg01078989	10	15761657	ITGA8	Island	0.0276943	5.4881e-05	0.0213632
cg09403666	10	23461493		Island	0.0479108	5.4881e-05	0.0213632
cg27550918	10	75410777	SYNPO2L;SYNPO2L;SYNPO2L	S_Shelf	0.0173361	5.4881e-05	0.0213632
cg13800652	10	132003854			0.0419421	5.4881e-05	0.0213632
cg12332083	11	1296469	TOLLIP	N_Shore	0.0148538	5.4881e-05	0.0213632
cg15079934	11	1892307	LSP1;LSP1;LSP1;LSP1;LSP1	Island	0.0176503	5.4881e-05	0.0213632
cg12899423	11	44328154	ALX4	S_Shore	0.031255	5.4881e-05	0.0213632
cg05210497	11	65121660	TIGD3	N_Shore	0.0613943	5.4881e-05	0.0213632
cg12771777	11	70692038	SHANK2		-0.0433877	5.4881e-05	0.0213632
cg26972614	11	71710885	IL18BP;IL18BP;IL18BP;IL18BP;IL18BP;IL18BP		-0.0338781	5.4881e-05	0.0213632
cg09558982	11	116708413	APOA1	S_Shore	0.0452309	5.4881e-05	0.0213632
cg08182171	11	130291156	ADAMTS8		0.0312448	5.4881e-05	0.0213632
cg24730756	12	1612770	LOC100292680		0.0624096	5.4881e-05	0.0213632
cg16726532	12	19692444			-0.0402342	5.4881e-05	0.0213632
cg22827806	12	49297569	CCDC65		-0.0648826	5.4881e-05	0.0213632
cg26275848	12	49355334		S_Shelf	0.0201405	5.4881e-05	0.0213632
cg22047387	12	55413872	NEUROD4;NEUROD4		0.0383933	5.4881e-05	0.0213632
cg13241659	12	132105972			0.0372632	5.4881e-05	0.0213632
cg05557027	12	133553758			0.0302768	5.4881e-05	0.0213632
cg08532057	13	25875436	NUPL1;NUPL1	Island	0.0495865	5.4881e-05	0.0213632
cg16550606	13	50160670	RCBTB1	S_Shore	-0.029464	5.4881e-05	0.0213632
cg06470855	13	112997365		Island	0.041799	5.4881e-05	0.0213632
cg21463262	13	113539522	ATP11A;ATP11A	N_Shore	0.0610825	5.4881e-05	0.0213632
cg11451477	13	113974478	LAMP1	N_Shore	0.0253176	5.4881e-05	0.0213632
cg02255054	14	19888629		Island	0.0253861	5.4881e-05	0.0213632
cg21039708	14	57278729	OTX2OS1	Island	0.0759326	5.4881e-05	0.0213632
cg14245102	14	101292967	MEG3;MEG3;MEG3	Island	0.0545536	5.4881e-05	0.0213632
cg01875118	14	105288878	MGC23270		0.0230564	5.4881e-05	0.0213632
cg01650818	15	29247458	APBA2;APBA2		0.036394	5.4881e-05	0.0213632
cg25511730	15	39696638			0.0409806	5.4881e-05	0.0213632
cg15898112	15	77988506			0.0391779	5.4881e-05	0.0213632
cg08001256	15	90611340	ZNF710	Island	0.0451973	5.4881e-05	0.0213632
cg09304395	16	1162497			0.0309115	5.4881e-05	0.0213632
cg06489615	16	1518592	CLCN7;CLCN7	S_Shelf	0.0124032	5.4881e-05	0.0213632
cg27282264	16	7353499	A2BP1;A2BP1;A2BP1	N_Shore	0.0387642	5.4881e-05	0.0213632
cg04944595	16	18429417		N_Shore	0.0169361	5.4881e-05	0.0213632
cg02377941	16	54973385		S_Shore	0.0347493	5.4881e-05	0.0213632
cg03880033	16	55866757	CES1;CES1;CES1	Island	0.0275342	5.4881e-05	0.0213632
cg21323494	17	3772920	CAMKK1;CAMKK1;CAMKK1	S_Shore	0.019491	5.4881e-05	0.0213632
cg02207554	17	11145805	SHISA6	S_Shore	0.0425432	5.4881e-05	0.0213632
cg23333072	17	37856228	ERBB2;ERBB2	N_Shore	0.051875	5.4881e-05	0.0213632
cg09692449	17	39680217	KRT19	N_Shelf	0.0165347	5.4881e-05	0.0213632
cg11434527	17	43921565	LOC100128977;IMP5		0.0291808	5.4881e-05	0.0213632
cg04885333	17	80341642			0.0255891	5.4881e-05	0.0213632
cg13633270	18	55095555		Island	0.028239	5.4881e-05	0.0213632
cg07621803	18	76674796		Island	0.0457589	5.4881e-05	0.0213632
cg04640886	19	4769592	MIR7-3;C19orf30		0.0192747	5.4881e-05	0.0213632
cg02869289	19	46177325	MIR642;GIPR	N_Shelf	0.0264514	5.4881e-05	0.0213632
cg03043130	19	58952361	ZNF132	S_Shore	0.0160209	5.4881e-05	0.0213632
cg16163981	2	11052885	KCNF1	Island	0.0566334	5.4881e-05	0.0213632
cg01816186	2	15310191	NBAS		0.0292123	5.4881e-05	0.0213632
cg25460166	2	87088817	CD8B;CD8B;CD8B;CD8B;CD8B	Island	0.0265108	5.4881e-05	0.0213632
cg00869158	2	219841474	LOC151300;LOC151300		0.0414382	5.4881e-05	0.0213632
cg01627304	2	220290871	DES		0.0214491	5.4881e-05	0.0213632
cg18310658	2	230138204		S_Shelf	0.0625138	5.4881e-05	0.0213632
cg00441027	2	241401880	GPC1	Island	0.0192482	5.4881e-05	0.0213632
cg09311683	20	2801995		Island	0.0227234	5.4881e-05	0.0213632
cg10152997	20	4721766	PRNT;PRNT;PRNT		-0.0266002	5.4881e-05	0.0213632
cg01234012	20	5451024	LOC643406		0.0236275	5.4881e-05	0.0213632
cg05347927	20	24449668	TMEM90B	N_Shore	0.0360397	5.4881e-05	0.0213632
cg02318932	20	43727646	KCNS1	N_Shore	0.0140977	5.4881e-05	0.0213632
cg06515562	21	31869491	KRTAP19-4		-0.0412213	5.4881e-05	0.0213632
cg12157440	21	46173208		S_Shelf	0.0267545	5.4881e-05	0.0213632
cg23205858	22	21088806	PI4KA;PI4KA		0.0219867	5.4881e-05	0.0213632
cg26067319	22	21921743	UBE2L3;UBE2L3;UBE2L3	N_Shore	-0.0465159	5.4881e-05	0.0213632
cg24080529	22	33197034	SYN3;TIMP3;TIMP3;SYN3;SYN3	N_Shore	-0.0325824	5.4881e-05	0.0213632
cg11128476	3	8669989	C3orf32		0.0355876	5.4881e-05	0.0213632
cg05839570	3	46730941	ALS2CL	N_Shelf	0.0190772	5.4881e-05	0.0213632
cg24184919	3	126877870			0.0378322	5.4881e-05	0.0213632
cg01313538	3	178276460	KCNMB2;KCNMB2		-0.0433121	5.4881e-05	0.0213632
cg13491563	3	183903302	ABCF3	N_Shore	0.0396397	5.4881e-05	0.0213632
cg21318019	4	8025157	ABLIM2;ABLIM2;ABLIM2;ABLIM2;ABLIM2;ABLIM2;ABLIM2		0.0191013	5.4881e-05	0.0213632
cg02949572	4	26065071			0.0150158	5.4881e-05	0.0213632
cg12866229	4	104640197	TACR3	N_Shore	0.060232	5.4881e-05	0.0213632
cg09564802	4	147249408	SLC10A7		0.0376714	5.4881e-05	0.0213632
cg05625362	4	166795323	TLL1	Island	0.0217194	5.4881e-05	0.0213632
cg23244790	5	140811102	PCDHGA4;PCDHGA11;PCDHGA11;PCDHGA9;PCDHGA1;PCDHGB1;PCDHGB6;PCDHGA12;PCDHGB3;PCDHGB7;PCDHGA6;PCDHGA8;PCDHGA10;PCDHGA12;PCDHGA5;PCDHGB4;PCDHGA3;PCDHGA2;PCDHGA7;PCDHGB2;PCDHGB5	Island	0.0813902	5.4881e-05	0.0213632
cg24735937	5	175843923	CLTB;CLTB	S_Shore	0.0320334	5.4881e-05	0.0213632
cg16885113	6	29648507			0.0185912	5.4881e-05	0.0213632
cg16704889	6	31696729	DDAH2	Island	0.0462288	5.4881e-05	0.0213632
cg01883966	6	31938886	STK19;STK19;STK19;DOM3Z	N_Shore	0.0209382	5.4881e-05	0.0213632
cg13885788	6	52454298			-0.04847	5.4881e-05	0.0213632
cg18162583	6	85484717		Island	0.0271989	5.4881e-05	0.0213632
cg11938672	6	170055155	WDR27		0.0211548	5.4881e-05	0.0213632
cg05955352	6	170754673		N_Shore	0.0221609	5.4881e-05	0.0213632
cg23112425	7	547637	PDGFA;PDGFA	N_Shelf	0.0358038	5.4881e-05	0.0213632
cg06279663	7	1335650		N_Shore	0.0330605	5.4881e-05	0.0213632
cg12169700	7	1923695	MAD1L1;MAD1L1;MAD1L1		0.0587022	5.4881e-05	0.0213632
cg16178271	7	1948755	MAD1L1;MAD1L1;MAD1L1	N_Shore	0.0460916	5.4881e-05	0.0213632
cg12187165	7	6542473	GRID2IP	N_Shore	0.020247	5.4881e-05	0.0213632
cg00852549	7	8473457	NXPH1	Island	0.0247904	5.4881e-05	0.0213632
cg01078824	7	27220047	HOXA10	S_Shore	0.0224675	5.4881e-05	0.0213632
cg06960717	7	64894780			0.0276735	5.4881e-05	0.0213632
cg00623312	7	101630839	CUX1;CUX1;CUX1		0.039785	5.4881e-05	0.0213632
cg07219227	7	151000491		N_Shore	0.035151	5.4881e-05	0.0213632
cg24077076	7	157937631	PTPRN2;PTPRN2;PTPRN2	Island	-0.0192183	5.4881e-05	0.0213632
cg26934214	7	157958671	PTPRN2;PTPRN2;PTPRN2	S_Shore	0.0252809	5.4881e-05	0.0213632
cg21293242	8	11204541	TDH	N_Shore	0.0372259	5.4881e-05	0.0213632
cg05930881	8	11560540	GATA4	Island	0.0618156	5.4881e-05	0.0213632
cg14709253	8	17519419	MTUS1;MTUS1;MTUS1;MTUS1;MTUS1		0.0282969	5.4881e-05	0.0213632
cg11146916	8	143498452			-0.0348738	5.4881e-05	0.0213632
cg05358723	8	145749887	LRRC24;LRRC14	Island	-0.0370326	5.4881e-05	0.0213632
cg14328408	9	103463838			-0.0387154	5.4881e-05	0.0213632
cg14091230	9	138152765		S_Shore	0.0454062	5.4881e-05	0.0213632
cg04515986	X	31089692	FTHL17	N_Shore	-0.0452218	5.4881e-05	0.0213632
cg27450030	X	40008861	BCOR;BCOR	S_Shore	-0.0263789	5.4881e-05	0.0213632
cg13172884	X	69479607	P2RY4;P2RY4		0.0225448	5.4881e-05	0.0213632
cg00254771	1	11538304	PTCHD2	N_Shore	0.0222819	6.3315e-05	0.0227173
cg18792528	1	25893735	LDLRAP1		0.0257685	6.3315e-05	0.0227173
cg20817062	1	95285349	SLC44A3;SLC44A3	N_Shore	0.0425383	6.3315e-05	0.0227173
cg19269039	1	111743200	DENND2D;DENND2D	N_Shelf	-0.0648471	6.3315e-05	0.0227173
cg12617080	1	156509844	IQGAP3		0.0312587	6.3315e-05	0.0227173
cg13967702	1	217312060	ESRRG	S_Shore	0.0366092	6.3315e-05	0.0227173
cg00948275	1	228645512	HIST3H2BB;HIST3H2A	Island	0.0393604	6.3315e-05	0.0227173
cg12613383	1	242688681	PLD5	Island	0.0277471	6.3315e-05	0.0227173
cg05879576	10	729570	DIP2C		0.0262447	6.3315e-05	0.0227173
cg20487710	10	23480316	PTF1A	N_Shore	0.0511566	6.3315e-05	0.0227173
cg13171004	10	37936967		N_Shelf	-0.0738303	6.3315e-05	0.0227173
cg03109101	10	119305095	EMX2;EMX2;EMX2OS	Island	0.0427631	6.3315e-05	0.0227173
cg17422774	10	124901928		Island	0.0398646	6.3315e-05	0.0227173
cg13016524	11	16628944		Island	0.0295114	6.3315e-05	0.0227173
cg22128896	11	33087476	TCP11L1;TCP11L1		0.0361422	6.3315e-05	0.0227173
cg23131993	11	67483571		S_Shelf	-0.0400936	6.3315e-05	0.0227173
cg19362728	11	118810606			0.0368596	6.3315e-05	0.0227173
cg26216760	12	258365	IQSEC3;IQSEC3		-0.0144582	6.3315e-05	0.0227173
cg00830029	12	2943902	NRIP2		0.0471585	6.3315e-05	0.0227173
cg21516341	12	45270818	NELL2;NELL2;NELL2;NELL2;NELL2	Island	0.0502426	6.3315e-05	0.0227173
cg15611151	12	54412269	HOXC4;HOXC5;HOXC6	N_Shore	0.0461431	6.3315e-05	0.0227173
cg16191307	12	63754169			-0.0526682	6.3315e-05	0.0227173
cg02715879	12	133045926		N_Shelf	-0.0193098	6.3315e-05	0.0227173
cg16813662	13	100650387		Island	0.045118	6.3315e-05	0.0227173
cg27095820	13	114200981	TMCO3	N_Shore	0.0282499	6.3315e-05	0.0227173
cg10188284	14	64505421	SYNE2;SYNE2		0.0138892	6.3315e-05	0.0227173
cg15999311	14	65749247		S_Shelf	-0.0485974	6.3315e-05	0.0227173
cg23639055	14	90165602		N_Shelf	0.019959	6.3315e-05	0.0227173
cg14183184	14	99740091		Island	-0.0306171	6.3315e-05	0.0227173
cg16781205	14	102026543	DIO3	Island	0.0719666	6.3315e-05	0.0227173
cg09567439	15	60297694	FOXB1	Island	0.0320685	6.3315e-05	0.0227173
cg25244921	15	65342634	OSTBETA		-0.0475388	6.3315e-05	0.0227173
cg26235659	15	72102890	NR2E3;NR2E3	N_Shore	0.0135925	6.3315e-05	0.0227173
cg01151840	16	2129668	TSC2;TSC2;TSC2	Island	0.0155767	6.3315e-05	0.0227173
cg04980478	16	87585801		S_Shore	0.0244673	6.3315e-05	0.0227173
cg13170005	17	4690632	VMO1;VMO1;VMO1;VMO1	N_Shore	-0.0341578	6.3315e-05	0.0227173
cg05097861	17	15820610		N_Shore	0.0472091	6.3315e-05	0.0227173
cg17190117	17	34071861	GAS2L2	S_Shelf	0.0384084	6.3315e-05	0.0227173
cg04510155	17	73518035	TSEN54	Island	0.00765535	6.3315e-05	0.0227173
cg07073561	17	79615824		S_Shore	0.0608541	6.3315e-05	0.0227173
cg01839464	18	49868477	DCC	Island	-0.0263496	6.3315e-05	0.0227173
cg07460565	18	74680298	ZNF236		-0.0519096	6.3315e-05	0.0227173
cg01588019	19	5689931	RPL36;RPL36	N_Shore	0.0182615	6.3315e-05	0.0227173
cg06942742	19	38713242	DPF1;DPF1;DPF1	Island	0.0333061	6.3315e-05	0.0227173
cg16024916	19	51141413	SYT3;SYT3;SYT3	N_Shore	0.0368065	6.3315e-05	0.0227173
cg19407717	2	1544120	TPO;TPO;TPO;TPO	N_Shore	-0.0400218	6.3315e-05	0.0227173
cg09308336	2	211090247	ACADL	S_Shore	0.0535637	6.3315e-05	0.0227173
cg04696969	2	223335429	SGPP2		-0.0165321	6.3315e-05	0.0227173
cg00377916	20	30008986	DEFB122		-0.059482	6.3315e-05	0.0227173
cg04448487	20	42875777	GDAP1L1	Island	0.0318643	6.3315e-05	0.0227173
cg21488555	21	15384512		S_Shore	0.0171588	6.3315e-05	0.0227173
cg14293300	21	34399361	OLIG2	Island	0.0389392	6.3315e-05	0.0227173
cg06561329	22	17602610	CECR6;CECR6	Island	0.0436768	6.3315e-05	0.0227173
cg00040590	22	17897985		Island	0.0219384	6.3315e-05	0.0227173
cg23800202	22	30688338	TBC1D10A	S_Shelf	0.0370177	6.3315e-05	0.0227173
cg00242358	3	47619041	CSPG5	N_Shore	0.0468812	6.3315e-05	0.0227173
cg21139795	3	119243933	CD80		-0.0447964	6.3315e-05	0.0227173
cg18509239	3	151176434	IGSF10	N_Shelf	0.0197952	6.3315e-05	0.0227173
cg18861231	3	152057943	MBNL1;MBNL1;MBNL1;MBNL1;MBNL1;TMEM14E;MBNL1;MBNL1;TMEM14E		-0.0502876	6.3315e-05	0.0227173
cg09866366	3	183903315	ABCF3	N_Shore	0.0442208	6.3315e-05	0.0227173
cg11302293	4	3785772			0.0288368	6.3315e-05	0.0227173
cg01942445	4	83296350	HNRNPD;HNRNPD;HNRNPD;HNRNPD	S_Shore	-0.0151203	6.3315e-05	0.0227173
cg10774361	4	83483487	TMEM150C	S_Shore	0.0309972	6.3315e-05	0.0227173
cg19851526	4	130257063			-0.0533677	6.3315e-05	0.0227173
cg00517535	4	185779616			0.0143719	6.3315e-05	0.0227173
cg10530883	5	3596207	IRX1;IRX1	Island	0.0480606	6.3315e-05	0.0227173
cg13095737	5	177034964	B4GALT7	N_Shore	-0.0592239	6.3315e-05	0.0227173
cg03111404	6	28175984		S_Shore	0.0424066	6.3315e-05	0.0227173
cg15407162	6	28192457	ZNF193	N_Shore	0.0364116	6.3315e-05	0.0227173
cg16420063	6	31129722	TCF19;TCF19	S_Shelf	0.012546	6.3315e-05	0.0227173
cg04406941	6	32130758	PPT2;PPT2	N_Shelf	0.032975	6.3315e-05	0.0227173
cg15255946	6	32729563	HLA-DQB2	Island	0.047376	6.3315e-05	0.0227173
cg06199753	6	33333563	LYPLA2P1		-0.0381639	6.3315e-05	0.0227173
cg19749916	6	106441456		N_Shore	0.0470073	6.3315e-05	0.0227173
cg18710929	6	118228078	SLC35F1	Island	0.0380342	6.3315e-05	0.0227173
cg16001135	7	943831	ADAP1	Island	0.0303197	6.3315e-05	0.0227173
cg24696067	7	1881390	MAD1L1;MAD1L1;MAD1L1	Island	0.0219745	6.3315e-05	0.0227173
cg00601311	7	2186129	MAD1L1;MAD1L1;MAD1L1	Island	0.0151772	6.3315e-05	0.0227173
cg21449413	7	16637638			0.0479726	6.3315e-05	0.0227173
cg22870756	7	27497483			0.0267126	6.3315e-05	0.0227173
cg12975779	7	35226610		S_Shore	0.0223992	6.3315e-05	0.0227173
cg00912277	7	55313376			-0.0289874	6.3315e-05	0.0227173
cg17704189	7	121945445	FEZF1;FEZF1	Island	0.0322476	6.3315e-05	0.0227173
cg20183094	7	121950924		Island	0.0333818	6.3315e-05	0.0227173
cg14311320	7	124405732	GPR37	Island	0.0319767	6.3315e-05	0.0227173
cg23299133	7	137531697	DGKI	Island	0.0261702	6.3315e-05	0.0227173
cg05675331	7	152591459		Island	0.0299021	6.3315e-05	0.0227173
cg18940047	7	153749736	DPP6;DPP6	Island	0.0284907	6.3315e-05	0.0227173
cg22354030	8	1938554	KBTBD11	Island	0.00622718	6.3315e-05	0.0227173
cg22342100	8	124666123	KLHL38		-0.03236	6.3315e-05	0.0227173
cg22301736	8	131367154	ASAP1	N_Shelf	0.0145675	6.3315e-05	0.0227173
cg13910860	9	36986407	PAX5	Island	-0.0218073	6.3315e-05	0.0227173
cg13991609	9	129282604			0.0144441	6.3315e-05	0.0227173
cg02239640	X	51487529	GSPT2	S_Shore	0.0387791	6.3315e-05	0.0227173
cg00093522	1	2252019		N_Shore	0.0243754	7.28965e-05	0.0237792
cg12918271	1	16861818		Island	0.0284687	7.28965e-05	0.0237792
cg10630240	1	50834230			0.0369799	7.28965e-05	0.0237792
cg06645033	1	50890678		Island	0.0368861	7.28965e-05	0.0237792
cg13941830	1	50891341		Island	0.0336065	7.28965e-05	0.0237792
cg25199254	1	77230837			0.041079	7.28965e-05	0.0237792
cg01808739	1	93912802	FNBP1L;FNBP1L;FNBP1L	N_Shore	-0.0216651	7.28965e-05	0.0237792
cg00902464	1	101094117			0.0233278	7.28965e-05	0.0237792
cg25276223	1	179334251	C1orf125;C1orf125	N_Shore	0.0366541	7.28965e-05	0.0237792
cg18240528	1	205341305			0.0451651	7.28965e-05	0.0237792
cg16680159	1	210436103			-0.0496953	7.28965e-05	0.0237792
cg10825481	1	210499017		N_Shelf	0.0185782	7.28965e-05	0.0237792
cg10827893	1	214161368	PROX1	Island	0.044005	7.28965e-05	0.0237792
cg19373347	1	219634786			0.0388012	7.28965e-05	0.0237792
cg24469980	1	221064953		Island	0.0282291	7.28965e-05	0.0237792
cg13864473	1	228194036	WNT3A	N_Shore	0.025958	7.28965e-05	0.0237792
cg10064922	10	729846	DIP2C		0.03982	7.28965e-05	0.0237792
cg08521987	10	119000927	SLC18A2	Island	0.05576	7.28965e-05	0.0237792
cg03339065	10	119304583	EMX2;EMX2OS;EMX2	Island	0.0427529	7.28965e-05	0.0237792
cg01290009	10	134980513	KNDC1	Island	0.0195556	7.28965e-05	0.0237792
cg20392764	11	2293117	ASCL2	S_Shore	-0.0333636	7.28965e-05	0.0237792
cg09263513	11	2295852		S_Shelf	0.018769	7.28965e-05	0.0237792
cg03828557	11	4608359	OR52I2		0.0206009	7.28965e-05	0.0237792
cg18294610	11	18138837	SAA3P		-0.0449266	7.28965e-05	0.0237792
cg14410064	11	44332134	ALX4	N_Shore	0.0236079	7.28965e-05	0.0237792
cg01224563	11	134537592		S_Shelf	-0.0444171	7.28965e-05	0.0237792
cg21250433	12	10283763	CLEC7A;CLEC7A;CLEC7A;CLEC7A;CLEC7A;CLEC7A		-0.0673237	7.28965e-05	0.0237792
cg05694021	12	19699504			0.0645896	7.28965e-05	0.0237792
cg13878646	12	95840895			0.033954	7.28965e-05	0.0237792
cg19499099	12	131512480	GPR133		0.00969235	7.28965e-05	0.0237792
cg02683929	13	39566053	STOML3;STOML3		-0.0520389	7.28965e-05	0.0237792
cg15177551	13	43620992	DNAJC15		0.0226786	7.28965e-05	0.0237792
cg18433889	13	96624108	UGGT2		-0.0562903	7.28965e-05	0.0237792
cg10385303	14	36983146	SFTA3	N_Shore	0.0338907	7.28965e-05	0.0237792
cg09328362	14	36992787		N_Shore	0.0461756	7.28965e-05	0.0237792
cg14266410	14	92036630		N_Shelf	-0.0296182	7.28965e-05	0.0237792
cg04184810	14	101037198	BEGAIN	S_Shore	0.0252239	7.28965e-05	0.0237792
cg13546609	14	101510584	MIR1185-2		-0.0243606	7.28965e-05	0.0237792
cg16707215	15	22833213	TUBGCP5;TUBGCP5	N_Shore	-0.0243788	7.28965e-05	0.0237792
cg16717122	15	51973920	SCG3;SCG3;SCG3;SCG3	S_Shore	0.0460363	7.28965e-05	0.0237792
cg13982454	15	56034020	PRTG	N_Shore	0.0456788	7.28965e-05	0.0237792
cg22968966	16	22959875		Island	0.0397171	7.28965e-05	0.0237792
cg02955804	16	33943412		S_Shore	0.0382345	7.28965e-05	0.0237792
cg07633317	16	49732623	ZNF423	Island	-0.0712657	7.28965e-05	0.0237792
cg10394757	16	66879807	CA7;CA7	S_Shore	-0.0403333	7.28965e-05	0.0237792
cg02374745	17	6679564	FBXO39;FBXO39	Island	0.0694193	7.28965e-05	0.0237792
cg17780687	17	21360702			0.0564192	7.28965e-05	0.0237792
cg07909444	17	67585094			0.0462079	7.28965e-05	0.0237792
cg17529058	17	72886179	FADS6	N_Shelf	-0.0324831	7.28965e-05	0.0237792
cg23715667	17	79634303	C17orf90;CCDC137	S_Shore	0.055031	7.28965e-05	0.0237792
cg26147554	18	712733	ENOSF1;ENOSF1;ENOSF1	Island	0.0439452	7.28965e-05	0.0237792
cg25461300	18	3015372		S_Shelf	-0.0178109	7.28965e-05	0.0237792
cg15019432	19	1964456	CSNK1G2	S_Shelf	0.0252715	7.28965e-05	0.0237792
cg16876823	19	2987082	TLE6;TLE6		0.0330256	7.28965e-05	0.0237792
cg17818344	19	3880606	ATCAY	N_Shore	0.0125595	7.28965e-05	0.0237792
cg20464405	19	4785480		Island	0.0329388	7.28965e-05	0.0237792
cg06620911	19	8429034	ANGPTL4;ANGPTL4;ANGPTL4;ANGPTL4	Island	-0.00757225	7.28965e-05	0.0237792
cg22555472	19	12913116	PRDX2;PRDX2	N_Shore	0.0158986	7.28965e-05	0.0237792
cg19304108	19	56669063	ZNF444	N_Shelf	0.0247548	7.28965e-05	0.0237792
cg24231854	2	9235924			0.0417875	7.28965e-05	0.0237792
cg17147182	2	121101984		Island	0.0332611	7.28965e-05	0.0237792
cg06021088	2	127822551	BIN1;BIN1;BIN1;BIN1;BIN1;BIN1;BIN1;BIN1;BIN1;BIN1		-0.017335	7.28965e-05	0.0237792
cg14453187	2	129492760		N_Shore	0.0225383	7.28965e-05	0.0237792
cg00339778	2	132401305		N_Shelf	-0.0258032	7.28965e-05	0.0237792
cg15260721	2	189157174	GULP1	Island	0.0235021	7.28965e-05	0.0237792
cg16654216	2	200423078			0.0213749	7.28965e-05	0.0237792
cg26386673	2	237071795		Island	0.0279801	7.28965e-05	0.0237792
cg25424742	2	238292904	COL6A3;COL6A3;COL6A3;COL6A3;COL6A3		0.0267742	7.28965e-05	0.0237792
cg05879734	2	238850757			0.0279356	7.28965e-05	0.0237792
cg26876664	2	240302637	HDAC4		-0.0144447	7.28965e-05	0.0237792
cg06919203	20	3644151	GFRA4;GFRA4	S_Shelf	0.0244526	7.28965e-05	0.0237792
cg24229276	20	36931287	BPI		0.0621132	7.28965e-05	0.0237792
cg21667215	22	24300612	GSTT2B;GSTT2	N_Shelf	-0.0288573	7.28965e-05	0.0237792
cg02919572	22	28196421	MN1	Island	0.0417985	7.28965e-05	0.0237792
cg20811788	22	50721368	PLXNB2	Island	0.0464363	7.28965e-05	0.0237792
cg20366239	22	50841775	SAPS2	N_Shelf	0.0271892	7.28965e-05	0.0237792
cg04455646	3	10206344	IRAK2	N_Shore	-0.0177993	7.28965e-05	0.0237792
cg24169875	3	42700203	ZBTB47	Island	0.0315896	7.28965e-05	0.0237792
cg03520471	3	97753623	GABRR3		-0.0217998	7.28965e-05	0.0237792
cg13473356	3	179754613	PEX5L	Island	0.0401809	7.28965e-05	0.0237792
cg27621925	3	184496317			0.0152676	7.28965e-05	0.0237792
cg22891161	3	195456627	MUC20;MUC20	S_Shelf	0.0234203	7.28965e-05	0.0237792
cg12713012	4	3471816	DOK7;DOK7	N_Shelf	0.0323746	7.28965e-05	0.0237792
cg12199540	4	111553736	PITX2;PITX2	Island	0.0246354	7.28965e-05	0.0237792
cg02602915	4	171011615	AADAT;AADAT	S_Shore	0.0344803	7.28965e-05	0.0237792
cg16141652	4	187023193		N_Shelf	0.03123	7.28965e-05	0.0237792
cg22702334	5	155061	PLEKHG4B		0.0365691	7.28965e-05	0.0237792
cg04021706	5	389763	AHRR		0.0308655	7.28965e-05	0.0237792
cg19744051	5	55294284		S_Shelf	0.0220276	7.28965e-05	0.0237792
cg20536432	5	82500668	XRCC4;XRCC4;XRCC4		0.0519811	7.28965e-05	0.0237792
cg23625660	5	135266516	FBXL21	Island	0.0386653	7.28965e-05	0.0237792
cg01097725	5	140503221	PCDHB4	Island	0.0311686	7.28965e-05	0.0237792
cg03086707	5	140740607	PCDHGA4;PCDHGA2;PCDHGB2;PCDHGA1;PCDHGB1;PCDHGA3;PCDHGB2	N_Shore	0.0586558	7.28965e-05	0.0237792
cg09198083	5	156593331	FAM71B		0.00980382	7.28965e-05	0.0237792
cg10914192	5	158531879		N_Shore	0.0339167	7.28965e-05	0.0237792
cg12609740	5	171881273	SH3PXD2B	Island	-0.0302388	7.28965e-05	0.0237792
cg06532268	6	25732817		Island	0.0366966	7.28965e-05	0.0237792
cg03316098	6	29601398	GABBR1;GABBR1	S_Shore	-0.0201207	7.28965e-05	0.0237792
cg00251594	6	30519942	GNL1	N_Shelf	0.0398513	7.28965e-05	0.0237792
cg08951271	6	30850543	DDR1	N_Shore	-0.0262989	7.28965e-05	0.0237792
cg24211388	6	31582837	AIF1;AIF1;AIF1		-0.0360203	7.28965e-05	0.0237792
cg12394289	6	31856706	EHMT2;EHMT2	N_Shore	-0.0224324	7.28965e-05	0.0237792
cg14058863	6	37615368	MDGA1	N_Shore	0.0235934	7.28965e-05	0.0237792
cg25289457	6	42832508	KIAA0240		0.0220054	7.28965e-05	0.0237792
cg02106279	6	75960530			-0.0522802	7.28965e-05	0.0237792
cg14344102	6	100054817	PRDM13;PRDM13	Island	0.0591894	7.28965e-05	0.0237792
cg20787173	6	133562475	EYA4;EYA4;EYA4	Island	0.0528202	7.28965e-05	0.0237792
cg00737264	6	169049498	SMOC2;SMOC2		-0.0334757	7.28965e-05	0.0237792
cg00173010	7	6487342	DAGLB;DAGLB	Island	-0.00645387	7.28965e-05	0.0237792
cg10068437	7	18126994		Island	0.04256	7.28965e-05	0.0237792
cg22510396	7	56893504		Island	0.0180778	7.28965e-05	0.0237792
cg06766541	7	128556540		Island	0.0181536	7.28965e-05	0.0237792
cg09027357	8	256911		S_Shore	0.0255127	7.28965e-05	0.0237792
cg01490094	8	72917363		Island	0.0392023	7.28965e-05	0.0237792
cg01829829	8	110984575	KCNV1	N_Shore	-0.0363513	7.28965e-05	0.0237792
cg14080227	9	38363157			0.0397433	7.28965e-05	0.0237792
cg21195468	9	126773095	LHX2	N_Shore	0.0234176	7.28965e-05	0.0237792
cg01127608	9	129377854	LMX1B	Island	0.0784737	7.28965e-05	0.0237792
cg00271516	X	48658022		N_Shore	0.0222126	7.28965e-05	0.0237792
cg10860521	X	72666283	CDX4	N_Shore	-0.0678416	7.28965e-05	0.0237792
cg07195057	1	907118	PLEKHN1;PLEKHN1	S_Shore	0.0148193	8.37296e-05	0.0248488
cg22627876	1	1988808	PRKCZ	N_Shore	0.0154195	8.37296e-05	0.0248488
cg21001273	1	3445720	MEGF6	N_Shore	0.0130678	8.37296e-05	0.0248488
cg13178798	1	17198526		N_Shore	0.0139479	8.37296e-05	0.0248488
cg04788390	1	17933642	ARHGEF10L;ARHGEF10L		-0.0368085	8.37296e-05	0.0248488
cg06205333	1	112161618	RAP1A;RAP1A	N_Shore	0.0375628	8.37296e-05	0.0248488
cg09980622	1	149871503	BOLA1	Island	0.013484	8.37296e-05	0.0248488
cg00045114	1	172674159			0.0588482	8.37296e-05	0.0248488
cg05219423	10	11291279	CUGBP2;CUGBP2;CUGBP2;CUGBP2		0.0155111	8.37296e-05	0.0248488
cg00301555	10	98366681	PIK3AP1		-0.0505155	8.37296e-05	0.0248488
cg14681055	10	104001261	PITX3	Island	0.0338311	8.37296e-05	0.0248488
cg10920758	10	134974555	KNDC1	S_Shore	0.0569308	8.37296e-05	0.0248488
cg23049234	11	2595718	KCNQ1;KCNQ1	N_Shore	0.0112607	8.37296e-05	0.0248488
cg01890845	11	8102475	TUB;TUB	Island	0.0198732	8.37296e-05	0.0248488
cg19768241	11	15095070	CALCB	Island	0.0218086	8.37296e-05	0.0248488
cg21009265	11	46410121		N_Shore	-0.0328061	8.37296e-05	0.0248488
cg00325125	11	58736081			-0.0440324	8.37296e-05	0.0248488
cg15509024	11	128693961		N_Shore	0.0325982	8.37296e-05	0.0248488
cg15708990	11	129459557			-0.0307114	8.37296e-05	0.0248488
cg24299740	11	134252804	B3GAT1;B3GAT1	N_Shore	0.0158864	8.37296e-05	0.0248488
cg24795867	12	1752104	WNT5B;WNT5B	N_Shelf	-0.0197612	8.37296e-05	0.0248488
cg25027788	12	6167002	VWF	Island	0.0248199	8.37296e-05	0.0248488
cg07446572	12	6959518	CDCA3	N_Shore	0.0201386	8.37296e-05	0.0248488
cg23435916	12	25705290	IFLTD1;IFLTD1;IFLTD1;IFLTD1;IFLTD1		0.0143582	8.37296e-05	0.0248488
cg22841336	12	57040011	ATP5B;SNORD59A	S_Shore	0.00983153	8.37296e-05	0.0248488
cg16792144	12	59508147			-0.0328069	8.37296e-05	0.0248488
cg06834313	12	108851556			-0.0514663	8.37296e-05	0.0248488
cg05587419	12	110270636	TRPV4;TRPV4	N_Shore	-0.0287396	8.37296e-05	0.0248488
cg16498194	12	130647874	FZD10	Island	0.0372484	8.37296e-05	0.0248488
cg02558362	13	36052605	MIR548F5;NBEA	Island	0.0397601	8.37296e-05	0.0248488
cg01237853	13	41256577			0.0186019	8.37296e-05	0.0248488
cg20469744	13	43949447	ENOX1;ENOX1		-0.0471342	8.37296e-05	0.0248488
cg04821942	13	99629970	DOCK9;DOCK9;DOCK9;DOCK9		0.0133826	8.37296e-05	0.0248488
cg19181162	14	38091824		Island	0.0310119	8.37296e-05	0.0248488
cg16190266	14	38680855	SSTR1	Island	0.0290324	8.37296e-05	0.0248488
cg19503462	14	47872288	MDGA2		-0.0448035	8.37296e-05	0.0248488
cg08162372	14	54422925	BMP4;BMP4	Island	0.0540779	8.37296e-05	0.0248488
cg16746355	14	65228827	SPTB		0.0256696	8.37296e-05	0.0248488
cg10166151	14	93392367	CHGA	S_Shelf	0.0200719	8.37296e-05	0.0248488
cg10527288	14	93582455	ITPK1;ITPK1;ITPK1	Island	-0.00525813	8.37296e-05	0.0248488
cg10087771	14	103399429	CDC42BPB	S_Shelf	0.0321797	8.37296e-05	0.0248488
cg18653282	14	104604739	KIF26A	Island	0.0310182	8.37296e-05	0.0248488
cg02904657	15	40571997		N_Shore	0.0464854	8.37296e-05	0.0248488
cg19094555	15	56536718	RFX7	S_Shore	-0.00976482	8.37296e-05	0.0248488
cg01796676	15	73680284			0.0225631	8.37296e-05	0.0248488
cg03082580	15	89911298	MIR9-3	Island	0.0313414	8.37296e-05	0.0248488
cg17437419	15	95400067		S_Shore	-0.0255954	8.37296e-05	0.0248488
cg05027458	15	100882165	ADAMTS17;ADAMTS17	Island	0.0649669	8.37296e-05	0.0248488
cg06897145	16	3238937		Island	0.0325471	8.37296e-05	0.0248488
cg14544620	16	33961515		Island	0.0237125	8.37296e-05	0.0248488
cg01955153	16	50769852			-0.0164806	8.37296e-05	0.0248488
cg20157666	17	1937499	DPH1	S_Shelf	0.0200424	8.37296e-05	0.0248488
cg14360917	17	45992122	SP2		0.0375562	8.37296e-05	0.0248488
cg06875131	17	63554468	AXIN2	N_Shore	0.0226253	8.37296e-05	0.0248488
cg25638997	17	70118162	SOX9	Island	0.0443523	8.37296e-05	0.0248488
cg03407524	17	80043349	FASN	S_Shore	0.0445636	8.37296e-05	0.0248488
cg05248652	17	81043057	METRNL	Island	0.0110266	8.37296e-05	0.0248488
cg22072795	18	56932169		Island	0.0442149	8.37296e-05	0.0248488
cg21330207	18	72916311	ZADH2	Island	0.035964	8.37296e-05	0.0248488
cg00366917	18	74845154	MBP;MBP	Island	0.034011	8.37296e-05	0.0248488
cg25247177	19	3698223	PIP5K1C	Island	0.0524271	8.37296e-05	0.0248488
cg08928145	19	19625364	TSSK6;TSSK6	Island	0.0375859	8.37296e-05	0.0248488
cg06496344	19	23253834		Island	0.0301579	8.37296e-05	0.0248488
cg03356490	19	35605867	FXYD3;FXYD3;FXYD3;FXYD3;FXYD3;FXYD3;FXYD3;FXYD3		0.0227681	8.37296e-05	0.0248488
cg07763649	19	51380877	KLK2;KLK2		-0.0355468	8.37296e-05	0.0248488
cg25251562	2	3704773	ALLC		0.0370495	8.37296e-05	0.0248488
cg17952719	2	28612965		Island	0.0380475	8.37296e-05	0.0248488
cg23180841	2	28897312			0.0457162	8.37296e-05	0.0248488
cg02120584	2	45171340	SIX3	Island	0.01857	8.37296e-05	0.0248488
cg15554875	2	45236686	SIX2	Island	0.0297191	8.37296e-05	0.0248488
cg12915892	2	134024093	NCKAP5;NCKAP5	Island	0.0553287	8.37296e-05	0.0248488
cg13206191	2	189745054			-0.0642581	8.37296e-05	0.0248488
cg04166544	2	230580574	DNER	S_Shore	0.0308593	8.37296e-05	0.0248488
cg19827923	2	231790777	GPR55		0.0412704	8.37296e-05	0.0248488
cg16822939	20	43922174	MATN4;MATN4;MATN4	Island	0.0467282	8.37296e-05	0.0248488
cg25739882	20	61732608	HAR1B;HAR1A	N_Shore	-0.0300781	8.37296e-05	0.0248488
cg12218747	21	37451666			0.0194875	8.37296e-05	0.0248488
cg18703541	21	45762070		S_Shelf	0.0478562	8.37296e-05	0.0248488
cg23138261	22	36806655		S_Shore	-0.0449189	8.37296e-05	0.0248488
cg21375017	3	31988082	OSBPL10		0.0360592	8.37296e-05	0.0248488
cg22257056	3	32462766	CMTM7;CMTM7		0.0354404	8.37296e-05	0.0248488
cg19890879	3	44039289		Island	0.0421832	8.37296e-05	0.0248488
cg01333287	3	74680943			-0.0406368	8.37296e-05	0.0248488
cg05013728	3	129694057	TRH	Island	-0.0111967	8.37296e-05	0.0248488
cg15268191	3	171704056			0.0467196	8.37296e-05	0.0248488
cg23344395	3	192634002	C3orf59	N_Shore	0.069364	8.37296e-05	0.0248488
cg03725404	4	9998017	SLC2A9;SLC2A9		0.0328025	8.37296e-05	0.0248488
cg03043044	4	49237497			0.029273	8.37296e-05	0.0248488
cg08528970	4	76640579			-0.015692	8.37296e-05	0.0248488
cg09681278	4	99061101	C4orf37	N_Shelf	0.0208907	8.37296e-05	0.0248488
cg04998379	4	129491708			-0.0234277	8.37296e-05	0.0248488
cg25035200	4	140554446			-0.0415997	8.37296e-05	0.0248488
cg07493858	4	183061830	MGC45800	N_Shore	0.0339144	8.37296e-05	0.0248488
cg18065811	4	185940638	HELT	Island	0.0434365	8.37296e-05	0.0248488
cg02001410	5	71403045	MAP1B	Island	0.0227218	8.37296e-05	0.0248488
cg26465611	5	126626719	MEGF10;MEGF10	Island	0.0466903	8.37296e-05	0.0248488
cg22635402	5	170210611	GABRP		0.0425891	8.37296e-05	0.0248488
cg25720804	5	170736389	TLX3	Island	0.0457802	8.37296e-05	0.0248488
cg09199609	5	172447063	SNORA74B;ATP6V0E1		-0.0415999	8.37296e-05	0.0248488
cg10507304	6	27637520			0.0356372	8.37296e-05	0.0248488
cg16446015	6	30164606	TRIM26		0.0144778	8.37296e-05	0.0248488
cg20443451	6	31497233	MCCD1		0.0246066	8.37296e-05	0.0248488
cg05422383	6	43979018			0.0209045	8.37296e-05	0.0248488
cg10679301	6	50818268		Island	0.0577634	8.37296e-05	0.0248488
cg17380661	6	100912946	SIM1	Island	0.047465	8.37296e-05	0.0248488
cg03160135	6	117586918	VGLL2;VGLL2;VGLL2;VGLL2	Island	0.0315996	8.37296e-05	0.0248488
cg17481235	6	160241360	PNLDC1		0.0468644	8.37296e-05	0.0248488
cg00751126	7	119861		N_Shore	0.0207824	8.37296e-05	0.0248488
cg24164005	7	50629418	DDC;DDC		0.0206237	8.37296e-05	0.0248488
cg26422861	7	56160737	PHKG1		0.0190326	8.37296e-05	0.0248488
cg09623024	7	65842305	NCRNA00174	Island	0.0162582	8.37296e-05	0.0248488
cg14204559	7	75596021	POR		0.0182818	8.37296e-05	0.0248488
cg05342682	7	94953680	PON1	N_Shore	0.0372324	8.37296e-05	0.0248488
cg21856205	7	94953877	PON1;PON1	Island	0.0180389	8.37296e-05	0.0248488
cg01834856	7	99639091			0.0236738	8.37296e-05	0.0248488
cg19828791	7	100823400	C7orf52;C7orf52	Island	0.0229874	8.37296e-05	0.0248488
cg06766536	7	134930779	STRA8	N_Shore	0.012505	8.37296e-05	0.0248488
cg04674389	7	150668669	KCNH2;KCNH2	N_Shelf	0.0298407	8.37296e-05	0.0248488
cg23841288	7	158342105	PTPRN2;PTPRN2;PTPRN2	N_Shore	0.028347	8.37296e-05	0.0248488
cg13398291	8	41166169	SFRP1	Island	0.0296613	8.37296e-05	0.0248488
cg13372658	8	49783907		S_Shore	-0.0361921	8.37296e-05	0.0248488
cg24928391	8	55370336	SOX17	Island	0.0392618	8.37296e-05	0.0248488
cg20547777	8	119086580	EXT1		0.0346372	8.37296e-05	0.0248488
cg13575422	9	91608364	C9orf47;S1PR3;C9orf47	S_Shore	-0.027928	8.37296e-05	0.0248488
cg06602847	9	122131497	DBC1;DBC1	Island	0.0319114	8.37296e-05	0.0248488
cg13885535	9	124315614		S_Shelf	0.0336301	8.37296e-05	0.0248488
cg13496596	9	137534945	COL5A1	S_Shore	0.0369065	8.37296e-05	0.0248488
cg21165051	9	140372956	PNPLA7;PNPLA7	N_Shelf	0.0382577	8.37296e-05	0.0248488
cg16956903	X	62780793	LOC92249		-0.0261812	8.37296e-05	0.0248488
cg23066860	X	101967557	GPRASP2;GPRASP2	Island	-0.0330091	8.37296e-05	0.0248488
cg17051440	X	106163689	CLDN2;CLDN2;CLDN2;CLDN2		0.0489418	8.37296e-05	0.0248488
cg19642727	1	853876	FLJ39609	N_Shore	0.0228759	9.59635e-05	0.0259099
cg09247779	1	5947349	NPHP4	N_Shelf	0.0196446	9.59635e-05	0.0259099
cg06984156	1	20929640	CDA		0.0167703	9.59635e-05	0.0259099
cg13574848	1	24611021			0.027277	9.59635e-05	0.0259099
cg15926776	1	50893730		Island	0.0520591	9.59635e-05	0.0259099
cg17940858	1	65528997		N_Shelf	-0.0293245	9.59635e-05	0.0259099
cg26917140	1	91184770		N_Shore	0.0587859	9.59635e-05	0.0259099
cg04293733	1	98511629	MIR137	Island	-0.0239138	9.59635e-05	0.0259099
cg20485607	1	120217696			-0.0596659	9.59635e-05	0.0259099
cg03960217	1	152647777	LCE2C;LCE2C		-0.0143666	9.59635e-05	0.0259099
cg19765450	1	201081382	CACNA1S	N_Shelf	0.0178203	9.59635e-05	0.0259099
cg25167447	1	201617042	NAV1	Island	0.0334736	9.59635e-05	0.0259099
cg06093152	1	212662017			-0.0311598	9.59635e-05	0.0259099
cg18126557	1	247611842	NLRP3;NLRP3;NLRP3;NLRP3;NLRP3	N_Shelf	0.0251421	9.59635e-05	0.0259099
cg12476230	10	17569855			0.0367199	9.59635e-05	0.0259099
cg14206668	10	31955302			0.0185022	9.59635e-05	0.0259099
cg04119909	10	79646104	DLG5		0.0264896	9.59635e-05	0.0259099
cg08329561	10	79997038			0.0221279	9.59635e-05	0.0259099
cg15749148	10	105992428	C10orf79	S_Shore	0.0496697	9.59635e-05	0.0259099
cg27438218	10	119314933		S_Shore	0.0191814	9.59635e-05	0.0259099
cg03167368	10	121285199	RGS10;RGS10		0.0126506	9.59635e-05	0.0259099
cg04207888	10	133458467		Island	0.0153507	9.59635e-05	0.0259099
cg18480328	11	1078195	MUC2		0.0243881	9.59635e-05	0.0259099
cg18817246	11	6206917			0.0129917	9.59635e-05	0.0259099
cg02394126	11	13379029	ARNTL;ARNTL;ARNTL		-0.0280065	9.59635e-05	0.0259099
cg19307003	11	60775715	CD6	Island	0.0431646	9.59635e-05	0.0259099
cg02297460	11	69920437		N_Shelf	0.0273196	9.59635e-05	0.0259099
cg04948524	11	106889557	GUCY1A2	Island	0.0508583	9.59635e-05	0.0259099
cg05687149	11	112035945	IL18		0.043027	9.59635e-05	0.0259099
cg03898448	11	128694915		S_Shore	0.0205146	9.59635e-05	0.0259099
cg02955343	12	3598853		N_Shore	0.0333543	9.59635e-05	0.0259099
cg15878909	12	8380286	FAM90A1		-0.037005	9.59635e-05	0.0259099
cg19952067	12	49062856	C12orf41;SNORA2B		-0.0461144	9.59635e-05	0.0259099
cg24504361	12	53297987	KRT8	S_Shore	-0.0208725	9.59635e-05	0.0259099
cg26497076	12	122512410		N_Shelf	0.0218061	9.59635e-05	0.0259099
cg15882591	13	21608557	LATS2		0.0250317	9.59635e-05	0.0259099
cg24690437	13	31480273	C13orf33	Island	-0.0338456	9.59635e-05	0.0259099
cg26082814	13	114065777		N_Shore	0.0270057	9.59635e-05	0.0259099
cg07231787	14	79745403	NRXN3;NRXN3;NRXN3	Island	0.0295981	9.59635e-05	0.0259099
cg24768094	14	101490253	MIR380		0.035315	9.59635e-05	0.0259099
cg05323141	14	105354219	KIAA0284;KIAA0284	N_Shore	0.0264645	9.59635e-05	0.0259099
cg05194114	15	43477396	CCNDBP1;CCNDBP1;CCNDBP1;CCNDBP1	N_Shore	-0.0122245	9.59635e-05	0.0259099
cg22952917	15	69325449	MIR548H4;NOX5	Island	0.0229063	9.59635e-05	0.0259099
cg22840361	15	96887919		Island	0.050832	9.59635e-05	0.0259099
cg24160381	16	611177	C16orf11	Island	0.0214486	9.59635e-05	0.0259099
cg10451425	16	31478370	ARMC5;ARMC5	S_Shelf	0.0331498	9.59635e-05	0.0259099
cg07139533	16	33817992		Island	0.0173828	9.59635e-05	0.0259099
cg01851378	16	51186925		Island	0.0456862	9.59635e-05	0.0259099
cg04944296	16	67141152		N_Shelf	0.0247468	9.59635e-05	0.0259099
cg16791832	16	73102243		S_Shore	0.0296009	9.59635e-05	0.0259099
cg01992487	16	84268524	KCNG4	N_Shore	-0.0495207	9.59635e-05	0.0259099
cg01385438	16	86772287			0.0140329	9.59635e-05	0.0259099
cg14792548	17	1970514	SMG6;SMG6		0.0261877	9.59635e-05	0.0259099
cg03716313	17	19355725			0.0220939	9.59635e-05	0.0259099
cg20454400	17	46720386		S_Shore	0.0460769	9.59635e-05	0.0259099
cg24328816	17	73096502	SLC16A5		-0.0193252	9.59635e-05	0.0259099
cg00797779	17	74097330	EXOC7;EXOC7;EXOC7;EXOC7;EXOC7;EXOC7	N_Shelf	0.0251473	9.59635e-05	0.0259099
cg25892761	17	78318750	RNF213	N_Shelf	0.0236939	9.59635e-05	0.0259099
cg06619066	18	24765154	CHST9;CHST9	Island	0.0426893	9.59635e-05	0.0259099
cg13870990	18	28682408	DSC2;DSC2	Island	0.0358861	9.59635e-05	0.0259099
cg08292058	19	2807172	THOP1	N_Shore	0.0220379	9.59635e-05	0.0259099
cg02792140	19	3505953	FZR1	Island	0.00721338	9.59635e-05	0.0259099
cg24924294	19	3765308	MRPL54	N_Shore	0.026595	9.59635e-05	0.0259099
cg08167808	19	14167542	PALM3	N_Shore	0.0151319	9.59635e-05	0.0259099
cg22730398	19	19621301		N_Shelf	0.0300662	9.59635e-05	0.0259099
cg10579631	19	34175052	CHST8;CHST8;CHST8	N_Shore	-0.0340566	9.59635e-05	0.0259099
cg00472687	19	42585457	ZNF574	S_Shore	0.0179871	9.59635e-05	0.0259099
cg26470501	19	45252955	BCL3	S_Shore	-0.0204933	9.59635e-05	0.0259099
cg12307722	19	48363717		Island	0.0246554	9.59635e-05	0.0259099
cg07060551	19	51198381	SHANK1	Island	0.0451889	9.59635e-05	0.0259099
cg11896550	19	55691864	SYT5	S_Shore	0.042871	9.59635e-05	0.0259099
cg21278102	19	55791101	HSPBP1;HSPBP1	Island	0.0318116	9.59635e-05	0.0259099
cg25621888	19	55868789	FAM71E2	N_Shore	-0.0459061	9.59635e-05	0.0259099
cg21561157	19	59065835	CHMP2A;CHMP2A	N_Shore	-0.0553799	9.59635e-05	0.0259099
cg09410752	2	89065605	FLJ40330	S_Shore	-0.015958	9.59635e-05	0.0259099
cg06639320	2	106015739	FHL2;FHL2;FHL2;FHL2	Island	0.0294743	9.59635e-05	0.0259099
cg25415989	2	135010882	MGAT5		0.0388485	9.59635e-05	0.0259099
cg14660163	2	161150008	RBMS1;RBMS1		0.0240084	9.59635e-05	0.0259099
cg05878786	2	192701329	SDPR		0.029419	9.59635e-05	0.0259099
cg05774672	2	208631916	FZD5	Island	0.0285045	9.59635e-05	0.0259099
cg07660494	2	216966036	TMEM169;TMEM169;TMEM169;TMEM169		0.0328116	9.59635e-05	0.0259099
cg18676967	2	233217476		Island	0.0240236	9.59635e-05	0.0259099
cg21300993	2	237123218	ASB18	Island	0.045202	9.59635e-05	0.0259099
cg02448395	2	239037895	ESPNL	N_Shore	0.0389817	9.59635e-05	0.0259099
cg13145289	2	242210216	HDLBP;HDLBP	N_Shore	0.0188537	9.59635e-05	0.0259099
cg24912415	20	33585435	MYH7B	Island	0.0234337	9.59635e-05	0.0259099
cg26829913	20	62384963	ZBTB46	S_Shore	0.0199371	9.59635e-05	0.0259099
cg12144476	21	27541894	APP;APP;APP;APP;APP	Island	0.0142385	9.59635e-05	0.0259099
cg25940392	21	38064699		N_Shore	0.0344493	9.59635e-05	0.0259099
cg25920512	21	41029374	B3GALT5;B3GALT5;B3GALT5;B3GALT5;B3GALT5;B3GALT5;B3GALT5;B3GALT5;B3GALT5;B3GALT5		-0.031926	9.59635e-05	0.0259099
cg22240348	21	46975805		Island	0.0223178	9.59635e-05	0.0259099
cg04692870	22	42525206	CYP2D6;CYP2D6	Island	0.0327024	9.59635e-05	0.0259099
cg08857545	3	13515724			-0.0539186	9.59635e-05	0.0259099
cg13957538	3	13587471		N_Shelf	0.0521016	9.59635e-05	0.0259099
cg17573813	3	61237223	FHIT;FHIT	Island	-0.0192792	9.59635e-05	0.0259099
cg20939084	3	147109784	ZIC4;ZIC4;ZIC4;ZIC4;ZIC4	Island	0.0313473	9.59635e-05	0.0259099
cg04409981	4	948910	TMEM175	N_Shore	0.027098	9.59635e-05	0.0259099
cg00496389	4	4139845			0.03225	9.59635e-05	0.0259099
cg12716837	4	7518360	SORCS2		0.055109	9.59635e-05	0.0259099
cg04177251	4	8193123			-0.0148904	9.59635e-05	0.0259099
cg15597424	4	24472487		Island	0.0156967	9.59635e-05	0.0259099
cg25029562	4	25886418			-0.0374292	9.59635e-05	0.0259099
cg03926751	4	88140261	KLHL8	N_Shore	-0.045533	9.59635e-05	0.0259099
cg27341708	4	140952109	MAML3		0.0628315	9.59635e-05	0.0259099
cg18355902	4	154681128	RNF175;RNF175	Island	0.0186054	9.59635e-05	0.0259099
cg01389445	4	155665106	LRAT	Island	0.0449299	9.59635e-05	0.0259099
cg13914083	4	158141526	GRIA2;GRIA2;GRIA2	Island	0.049074	9.59635e-05	0.0259099
cg08540929	5	1193937		Island	0.0177462	9.59635e-05	0.0259099
cg18762695	5	14337031	TRIO		0.0152225	9.59635e-05	0.0259099
cg27587195	5	112824172	MCC;MCC	Island	0.0216756	9.59635e-05	0.0259099
cg01139541	5	140604600	PCDHB14	Island	0.0197792	9.59635e-05	0.0259099
cg18297751	5	140798971	PCDHGA4;PCDHGA9;PCDHGA1;PCDHGB1;PCDHGB7;PCDHGB6;PCDHGB3;PCDHGA6;PCDHGA8;PCDHGA10;PCDHGA5;PCDHGB4;PCDHGB7;PCDHGA3;PCDHGA2;PCDHGB2;PCDHGA7;PCDHGB5	Island	0.0410466	9.59635e-05	0.0259099
cg02678305	6	30460322	HLA-E	S_Shelf	0.031388	9.59635e-05	0.0259099
cg27190145	6	39761304	DAAM2	S_Shore	0.0205421	9.59635e-05	0.0259099
cg27209993	6	42147253	GUCA1A	S_Shore	-0.051472	9.59635e-05	0.0259099
cg26647423	6	42709586		N_Shelf	0.0257236	9.59635e-05	0.0259099
cg21613175	6	53362240	GCLC		0.014589	9.59635e-05	0.0259099
cg07460842	6	66804631		Island	0.025861	9.59635e-05	0.0259099
cg11235015	6	148762393	SASH1		0.0306711	9.59635e-05	0.0259099
cg24037976	6	164255857		Island	-0.0163236	9.59635e-05	0.0259099
cg03914925	6	170405976		S_Shelf	0.0497264	9.59635e-05	0.0259099
cg08581021	6	170590562		N_Shore	0.0433709	9.59635e-05	0.0259099
cg21855816	7	1066024	C7orf50;C7orf50;C7orf50	N_Shore	0.043825	9.59635e-05	0.0259099
cg19868631	7	54609776	VSTM2A	Island	0.0518406	9.59635e-05	0.0259099
cg10720000	7	57484635		Island	0.0309761	9.59635e-05	0.0259099
cg17150663	7	128551672	KCP;KCP	S_Shore	-0.0350319	9.59635e-05	0.0259099
cg09293603	7	149918384		S_Shore	0.0614504	9.59635e-05	0.0259099
cg27494647	7	150038898	RARRES2	Island	0.0494859	9.59635e-05	0.0259099
cg18925601	7	158752715		Island	0.0304578	9.59635e-05	0.0259099
cg05833946	8	1847999	ARHGEF10		0.0455183	9.59635e-05	0.0259099
cg04792712	8	17271105	MTMR7	Island	0.0459794	9.59635e-05	0.0259099
cg24531955	8	23154691	LOXL2		-0.0189055	9.59635e-05	0.0259099
cg00585714	8	97156859	GDF6	Island	0.0282063	9.59635e-05	0.0259099
cg00421139	8	97172961	GDF6;GDF6	Island	0.0384142	9.59635e-05	0.0259099
cg23296652	8	142852938			-0.0239533	9.59635e-05	0.0259099
cg09579605	8	144681482	TIGD5	Island	0.0210042	9.59635e-05	0.0259099
cg00534492	9	70922191		Island	0.0384243	9.59635e-05	0.0259099
cg13415390	9	139408993	NOTCH1	Island	0.053419	9.59635e-05	0.0259099
cg05775779	9	139905765	ABCA2;ABCA2	N_Shore	0.0227629	9.59635e-05	0.0259099
cg14029453	9	140355163	NELF;NELF;PNPLA7;NELF;NELF;PNPLA7	N_Shore	0.0194021	9.59635e-05	0.0259099
cg07055845	X	10588667	MID1;MID1;MID1;MID1	S_Shore	-0.0235571	9.59635e-05	0.0259099
cg06782349	X	33744708		Island	-0.029197	9.59635e-05	0.0259099
cg22901146	X	108725107	GUCY2F;GUCY2F		0.0160969	9.59635e-05	0.0259099
cg19937098	X	153781473	IKBKG;IKBKG;IKBKG;IKBKG		0.024418	9.59635e-05	0.0259099
cg15209908	1	17247699	CROCC		0.0247627	0.000109777	0.0272022
cg26924440	1	19276353	IFFO2		0.0317428	0.000109777	0.0272022
cg26272125	1	27662075	TMEM222		0.0229134	0.000109777	0.0272022
cg06865451	1	39035934			0.0402513	0.000109777	0.0272022
cg24342696	1	39617089	MACF1		-0.0368766	0.000109777	0.0272022
cg10245967	1	46966189			0.0323687	0.000109777	0.0272022
cg15138702	1	59447932			0.0353154	0.000109777	0.0272022
cg05807885	1	204183355	GOLT1A		0.0353422	0.000109777	0.0272022
cg07440775	10	26507383	GAD2;GAD2	Island	0.0428521	0.000109777	0.0272022
cg04685387	10	34925640	PARD3		0.048578	0.000109777	0.0272022
cg02569613	10	50323127	C10orf72;C10orf72	N_Shore	0.0410308	0.000109777	0.0272022
cg00277334	10	82204260			-0.0266536	0.000109777	0.0272022
cg23967554	10	104170222	PSD	Island	0.0281768	0.000109777	0.0272022
cg14701597	10	130757617			0.0148878	0.000109777	0.0272022
cg10330545	11	280784	NLRP6	Island	-0.0429775	0.000109777	0.0272022
cg08012275	11	1464300	BRSK2	Island	0.0133238	0.000109777	0.0272022
cg12729894	11	1774378	HCCA2;CTSD	N_Shore	0.0317488	0.000109777	0.0272022
cg21089930	11	58965571	DTX4		0.0381528	0.000109777	0.0272022
cg07445167	11	64359658	SLC22A12;SLC22A12		0.0224457	0.000109777	0.0272022
cg15119027	11	69634363	FGF3	Island	0.0354675	0.000109777	0.0272022
cg17256234	11	111311280			0.0274038	0.000109777	0.0272022
cg02358841	11	125438555	EI24;EI24	N_Shore	0.043098	0.000109777	0.0272022
cg03930924	11	134535172		S_Shore	-0.0150752	0.000109777	0.0272022
cg03939719	12	49379062		S_Shelf	-0.0328942	0.000109777	0.0272022
cg00011350	12	49444296	MLL2		0.0194209	0.000109777	0.0272022
cg09107438	12	56819060	TIMELESS		-0.0292448	0.000109777	0.0272022
cg21961487	12	106979430	RFX4	Island	0.0344365	0.000109777	0.0272022
cg21165395	12	109606681	ACACB		0.0202584	0.000109777	0.0272022
cg20055426	12	127211421		Island	0.0395335	0.000109777	0.0272022
cg05143633	12	132905611	GALNT9	Island	0.0261562	0.000109777	0.0272022
cg08357012	13	99090919	FARP1		0.0340163	0.000109777	0.0272022
cg24136205	13	100624293	ZIC5	Island	0.040001	0.000109777	0.0272022
cg01901022	13	112874796			0.0149932	0.000109777	0.0272022
cg25542053	13	113718119	MCF2L;MCF2L	N_Shelf	0.0154125	0.000109777	0.0272022
cg23542968	14	36983129	SFTA3	N_Shore	0.0292357	0.000109777	0.0272022
cg01627823	14	37125531	PAX9	Island	0.0502941	0.000109777	0.0272022
cg13508672	14	69161648			0.026224	0.000109777	0.0272022
cg08040755	14	76716894			-0.0642676	0.000109777	0.0272022
cg15453821	14	76873779	ESRRB		0.0303524	0.000109777	0.0272022
cg08069902	14	88675853	KCNK10;KCNK10;KCNK10		0.0392706	0.000109777	0.0272022
cg13904560	15	26870826	GABRB3;GABRB3	N_Shelf	-0.0325451	0.000109777	0.0272022
cg05044185	15	27112197	GABRA5;GABRA5;GABRA5	Island	0.0418884	0.000109777	0.0272022
cg08704250	15	31115839			0.0436469	0.000109777	0.0272022
cg15443069	15	74357886			-0.0360132	0.000109777	0.0272022
cg05012158	15	79051863	ADAMTS7	Island	0.0220797	0.000109777	0.0272022
cg01707127	16	947051	LMF1	S_Shore	0.0117023	0.000109777	0.0272022
cg09192369	16	1339782			0.046937	0.000109777	0.0272022
cg27565609	16	11367114		N_Shelf	0.0303897	0.000109777	0.0272022
cg27113419	16	58533979	NDRG4;NDRG4;NDRG4	N_Shore	-0.0335393	0.000109777	0.0272022
cg11516377	17	1933153	DPH1	Island	0.0489773	0.000109777	0.0272022
cg03508348	17	39739598	KRT14		0.0255815	0.000109777	0.0272022
cg20284120	17	42394887	RUNDC3A;RUNDC3A;RUNDC3A	S_Shore	0.0174617	0.000109777	0.0272022
cg24938632	17	46830125		N_Shore	0.024345	0.000109777	0.0272022
cg06052921	17	47574667	NGFR	Island	0.0155519	0.000109777	0.0272022
cg26069539	17	49021653		N_Shore	0.0222887	0.000109777	0.0272022
cg02959407	17	55118144			0.0190785	0.000109777	0.0272022
cg02447638	17	71320762			0.021204	0.000109777	0.0272022
cg17258816	17	73029361		N_Shore	-0.0512276	0.000109777	0.0272022
cg04986373	17	77768687	CBX8	N_Shore	0.0186749	0.000109777	0.0272022
cg16306444	17	80846199	TBCD		0.0193355	0.000109777	0.0272022
cg06643882	18	3773774	DLGAP1;DLGAP1	S_Shelf	0.0453492	0.000109777	0.0272022
cg24546155	18	44786426		N_Shore	0.0353074	0.000109777	0.0272022
cg22070406	18	55019708	ST8SIA3	Island	0.0469477	0.000109777	0.0272022
cg08107402	19	35069269	LOC643719	S_Shore	0.0381358	0.000109777	0.0272022
cg18106548	19	44455140	ZNF221	N_Shore	0.0183536	0.000109777	0.0272022
cg27103130	19	49926748	PTH2	S_Shore	-0.0312027	0.000109777	0.0272022
cg19863811	19	51159469		N_Shelf	0.0260306	0.000109777	0.0272022
cg03593550	19	54485404	CACNG8;MIR935	Island	0.0551426	0.000109777	0.0272022
cg15770553	2	383369			0.0354158	0.000109777	0.0272022
cg06599209	2	1746509	PXDN	N_Shore	0.04213	0.000109777	0.0272022
cg03796890	2	62729106	TMEM17	N_Shelf	0.0742292	0.000109777	0.0272022
cg23851026	2	136556271	LCT		0.021932	0.000109777	0.0272022
cg26983710	2	154728202	GALNT13	Island	0.0237169	0.000109777	0.0272022
cg00357532	2	183903743	NCKAP1;NCKAP1	S_Shore	0.0511522	0.000109777	0.0272022
cg25364972	2	217075573			0.0217445	0.000109777	0.0272022
cg10416206	2	223162797	PAX3;PAX3;PAX3;PAX3;PAX3;PAX3;PAX3;PAX3;CCDC140	N_Shore	0.0635294	0.000109777	0.0272022
cg17397592	2	237416338	IQCA1	Island	0.0483724	0.000109777	0.0272022
cg18396459	20	2384367	TGM6	Island	0.0248355	0.000109777	0.0272022
cg17475857	20	31366466	DNMT3B;DNMT3B;DNMT3B;DNMT3B		-0.0270013	0.000109777	0.0272022
cg00264578	20	59864534	CDH4	N_Shore	0.0373772	0.000109777	0.0272022
cg01312665	20	62111292		Island	0.0312629	0.000109777	0.0272022
cg13110334	22	19003848	DGCR9		0.0195217	0.000109777	0.0272022
cg01257975	22	40058706	CACNA1I;CACNA1I	Island	0.0590353	0.000109777	0.0272022
cg19711613	3	47156062	SETD2		-0.0246002	0.000109777	0.0272022
cg24433477	3	85042454	CADM2;CADM2		-0.0666347	0.000109777	0.0272022
cg19507267	3	108896930	C3orf66		-0.0514626	0.000109777	0.0272022
cg04441999	3	115500771		N_Shore	-0.0299528	0.000109777	0.0272022
cg09467433	3	171283606			-0.0435987	0.000109777	0.0272022
cg05543049	3	173115741	NLGN1	Island	0.024593	0.000109777	0.0272022
cg21027124	4	144831061		N_Shelf	-0.0260983	0.000109777	0.0272022
cg13684141	4	165878317	TRIM61;C4orf39	Island	0.0388883	0.000109777	0.0272022
cg17928883	5	2038528		Island	0.0468022	0.000109777	0.0272022
cg09232937	5	3595970	IRX1	Island	0.0289067	0.000109777	0.0272022
cg01841209	5	102090941		Island	-0.0125576	0.000109777	0.0272022
cg18428283	5	150326642	LOC134466	S_Shore	0.0370484	0.000109777	0.0272022
cg06564875	5	157353780			0.0150564	0.000109777	0.0272022
cg02251134	5	169063563	DOCK2	N_Shore	-0.0406111	0.000109777	0.0272022
cg10304637	6	6003220	NRN1	Island	0.0753582	0.000109777	0.0272022
cg07226470	6	16266437	GMPR		0.0174148	0.000109777	0.0272022
cg14158073	6	28602705		N_Shore	0.0448672	0.000109777	0.0272022
cg21335714	6	30166479	TRIM26		0.0192514	0.000109777	0.0272022
cg20564865	6	31096861	PSORS1C1		0.0226754	0.000109777	0.0272022
cg08009669	6	31465202	MICB	N_Shore	-0.0114493	0.000109777	0.0272022
cg15744124	6	32306089	C6orf10		-0.0702437	0.000109777	0.0272022
cg01374870	6	32905127	HLA-DMB		-0.0348272	0.000109777	0.0272022
cg18043773	6	32974906	HLA-DOA	N_Shore	-0.0373001	0.000109777	0.0272022
cg02172533	6	32978593	HLA-DOA	S_Shelf	0.030776	0.000109777	0.0272022
cg03958663	6	41262467			-0.0669367	0.000109777	0.0272022
cg13647382	6	75912547	COL12A1;COL12A1	S_Shore	0.0286234	0.000109777	0.0272022
cg07453778	6	91325155		S_Shelf	0.0243816	0.000109777	0.0272022
cg01328892	6	133562332	EYA4;EYA4;EYA4	Island	0.0333198	0.000109777	0.0272022
cg10904109	6	146755494	GRM1;GRM1	Island	0.0450316	0.000109777	0.0272022
cg05913737	6	161285583			0.0143671	0.000109777	0.0272022
cg02704088	6	168526298		N_Shelf	-0.0292248	0.000109777	0.0272022
cg05931119	6	168569742			0.0319965	0.000109777	0.0272022
cg13877930	7	1350900		N_Shore	-0.0278194	0.000109777	0.0272022
cg04021544	7	2705189		S_Shelf	0.0556441	0.000109777	0.0272022
cg27024852	7	4824506	KIAA0415	Island	0.0251199	0.000109777	0.0272022
cg25653223	7	20833088		S_Shelf	-0.0591235	0.000109777	0.0272022
cg09865454	7	27149139	HOXA3;HOXA3;HOXA3	N_Shore	0.0324644	0.000109777	0.0272022
cg18961681	7	32467657		Island	0.0391036	0.000109777	0.0272022
cg06204800	7	97847111	TECPR1		0.0183514	0.000109777	0.0272022
cg25632105	7	136553728	CHRM2;CHRM2;CHRM2;CHRM2;CHRM2;CHRM2;CHRM2;CHRM2;CHRM2;CHRM2	N_Shore	0.0254984	0.000109777	0.0272022
cg24228819	7	136553868	CHRM2;CHRM2;CHRM2;CHRM2;CHRM2;CHRM2;CHRM2;CHRM2;CHRM2;CHRM2;CHRM2	Island	0.0348749	0.000109777	0.0272022
cg04706867	7	145813031	CNTNAP2	Island	0.0227123	0.000109777	0.0272022
cg01696605	7	150871692		Island	0.0311268	0.000109777	0.0272022
cg01597641	7	155241970		Island	0.0387818	0.000109777	0.0272022
cg14215702	7	155252317	EN2	S_Shore	0.0502376	0.000109777	0.0272022
cg03024537	8	11557217		N_Shore	0.0252382	0.000109777	0.0272022
cg25407543	8	21945413	FAM160B2	N_Shore	0.0194063	0.000109777	0.0272022
cg23493018	8	37309823			0.0392529	0.000109777	0.0272022
cg11783602	8	55087084			0.0382862	0.000109777	0.0272022
cg24388251	8	55618220			0.0466211	0.000109777	0.0272022
cg05736768	8	105479248	DPYS;DPYS	Island	0.0428889	0.000109777	0.0272022
cg27272363	8	125951852			-0.033375	0.000109777	0.0272022
cg26074100	8	141568712	EIF2C2;EIF2C2		0.0492082	0.000109777	0.0272022
cg14312921	9	1979255			0.0300963	0.000109777	0.0272022
cg14157578	9	110764967			-0.0610164	0.000109777	0.0272022
cg21242448	9	120510294		S_Shelf	0.0309373	0.000109777	0.0272022
cg13411784	9	140473680	WDR85	Island	0.0666723	0.000109777	0.0272022
cg24826745	X	57937475	ZXDA	S_Shore	-0.0538147	0.000109777	0.0272022
cg05400670	X	67867332	STARD8;STARD8		0.0226149	0.000109777	0.0272022
cg05240537	X	103346747	MIR1256;MCART6		0.0344863	0.000109777	0.0272022
cg08489551	1	6531260	PLEKHG5;PLEKHG5;PLEKHG5;PLEKHG5;PLEKHG5	Island	0.0190417	0.000125319	0.0285724
cg13966091	1	11898731	CLCN6	Island	-0.0302265	0.000125319	0.0285724
cg24030609	1	15802611	CELA2B;CELA2B		0.0217079	0.000125319	0.0285724
cg14021961	1	16348752	CLCNKA;CLCNKA		0.0219963	0.000125319	0.0285724
cg04894027	1	17951184	ARHGEF10L;ARHGEF10L	S_Shore	0.0299309	0.000125319	0.0285724
cg26255052	1	23038321	EPHB2;EPHB2	Island	0.0474022	0.000125319	0.0285724
cg18231267	1	25229099	RUNX3;RUNX3	Island	0.0171482	0.000125319	0.0285724
cg24670442	1	89736478	GBP5;GBP5		0.0294304	0.000125319	0.0285724
cg07111008	1	112524769	KCND3;KCND3	Island	0.0230768	0.000125319	0.0285724
cg00647004	1	149293184			0.0166331	0.000125319	0.0285724
cg05467523	1	149889544	SV2A		0.0200336	0.000125319	0.0285724
cg10963543	1	151226935	PSMD4		0.0310346	0.000125319	0.0285724
cg14204586	1	155931858	ARHGEF2;ARHGEF2;ARHGEF2		-0.0157601	0.000125319	0.0285724
cg07786995	1	162114714	NOS1AP;NOS1AP		0.036974	0.000125319	0.0285724
cg06650419	1	177133946	ASTN1;ASTN1;ASTN1;ASTN1	S_Shore	0.0211209	0.000125319	0.0285724
cg25754958	1	202130692	PTPN7		-0.0278789	0.000125319	0.0285724
cg10556349	10	835070			0.0264654	0.000125319	0.0285724
cg25344503	10	47083398	PPYR1	Island	0.0483014	0.000125319	0.0285724
cg05756489	10	92616870	HTR7;HTR7;HTR7	Island	0.0404907	0.000125319	0.0285724
cg23971517	10	126691723	CTBP2;CTBP2;CTBP2		0.022538	0.000125319	0.0285724
cg18775025	10	134095819	STK32C	Island	0.0357682	0.000125319	0.0285724
cg23771949	10	134165390	LRRC27;LRRC27;LRRC27;LRRC27;LRRC27	Island	0.0297687	0.000125319	0.0285724
cg26925354	10	134573274	INPP5A		0.0190325	0.000125319	0.0285724
cg12301696	11	2235010			0.0400876	0.000125319	0.0285724
cg14682277	11	63808040	MACROD1	S_Shelf	0.0227992	0.000125319	0.0285724
cg13361506	11	78470286	ODZ4		-0.0584681	0.000125319	0.0285724
cg01647560	11	83404491	DLG2;DLG2;DLG2		0.0388347	0.000125319	0.0285724
cg08250880	11	86526022			-0.0538064	0.000125319	0.0285724
cg02756106	12	45270707	NELL2;NELL2;NELL2;NELL2;NELL2	Island	0.0341801	0.000125319	0.0285724
cg20995055	12	45270896	NELL2;NELL2;NELL2;NELL2;NELL2	S_Shore	0.0377088	0.000125319	0.0285724
cg07741840	12	121893769	KDM2B;KDM2B	S_Shelf	-0.0382785	0.000125319	0.0285724
cg10802680	12	122712075	DIABLO;DIABLO;DIABLO;DIABLO	S_Shore	0.0250431	0.000125319	0.0285724
cg11219976	12	131702549			-0.0238743	0.000125319	0.0285724
cg04865691	13	112723421	SOX1;SOX1	Island	0.0387299	0.000125319	0.0285724
cg26703057	13	114071457		S_Shelf	0.0333695	0.000125319	0.0285724
cg04341097	13	114871575	RASA3	S_Shore	0.00959841	0.000125319	0.0285724
cg23942311	14	51606299			-0.0294204	0.000125319	0.0285724
cg16015593	14	51794932			0.0555037	0.000125319	0.0285724
cg13222752	14	74892569	TMEM90A	Island	0.0461609	0.000125319	0.0285724
cg08200546	14	75441107			0.013413	0.000125319	0.0285724
cg26834950	14	104603143		Island	0.0411481	0.000125319	0.0285724
cg26841157	15	39568837			-0.0221532	0.000125319	0.0285724
cg05439368	15	45028098	TRIM69;TRIM69		-0.0180905	0.000125319	0.0285724
cg19674300	15	68852086		Island	0.0338783	0.000125319	0.0285724
cg19449948	15	96891476		N_Shelf	0.0526063	0.000125319	0.0285724
cg26455175	16	853533		N_Shelf	0.0421782	0.000125319	0.0285724
cg09669354	16	1116010	LOC146336	Island	0.0492329	0.000125319	0.0285724
cg05975881	16	3148982			0.0237102	0.000125319	0.0285724
cg07604732	16	19295632	LOC728276		-0.0165206	0.000125319	0.0285724
cg08766770	16	28123059	XPO6		-0.0454655	0.000125319	0.0285724
cg00348858	16	28858442	TUFM	S_Shore	-0.0181901	0.000125319	0.0285724
cg04098547	16	48125057	ABCC12		0.0498468	0.000125319	0.0285724
cg03389653	16	49316197	CBLN1	Island	0.057927	0.000125319	0.0285724
cg09016242	16	51185110	SALL1;SALL1	Island	0.0424683	0.000125319	0.0285724
cg05725404	16	58534157	NDRG4;NDRG4;NDRG4	N_Shore	-0.0473295	0.000125319	0.0285724
cg04904099	16	68678010	CDH3	N_Shore	0.0458678	0.000125319	0.0285724
cg05028274	16	71755733		N_Shore	0.0332081	0.000125319	0.0285724
cg05229802	16	75282362	BCAR1;BCAR1;BCAR1;BCAR1;BCAR1;BCAR1;BCAR1;BCAR1	N_Shelf	0.0179399	0.000125319	0.0285724
cg03575380	16	88262974		N_Shore	0.0200905	0.000125319	0.0285724
cg10693616	17	7982670	ALOX12B	Island	-0.0272118	0.000125319	0.0285724
cg20619808	17	27313499	SEZ6;SEZ6	S_Shore	0.0465305	0.000125319	0.0285724
cg14603098	17	32484259	ACCN1	Island	0.0476475	0.000125319	0.0285724
cg11909912	17	43974919	MAPT;MAPT;MAPT;MAPT;LOC100130148;MAPT;MAPT	Island	0.027243	0.000125319	0.0285724
cg21911143	17	58197134		Island	-0.0159578	0.000125319	0.0285724
cg05727573	17	74557104	SNORD1A;SNORD1B	S_Shelf	-0.0257121	0.000125319	0.0285724
cg16457786	18	904851	ADCYAP1;ADCYAP1	Island	0.0437055	0.000125319	0.0285724
cg27436190	18	74633766	ZNF236	S_Shore	-0.072363	0.000125319	0.0285724
cg15443732	18	74961078	GALR1	N_Shore	-0.0350851	0.000125319	0.0285724
cg23600438	18	76153779		S_Shelf	0.0180871	0.000125319	0.0285724
cg26717554	19	853334	ELANE	Island	0.0583062	0.000125319	0.0285724
cg04330326	19	2770448	SGTA	N_Shelf	0.0334082	0.000125319	0.0285724
cg15255455	19	4534986	PLIN5	N_Shore	0.0519551	0.000125319	0.0285724
cg01969558	19	6215016	MLLT1	N_Shore	0.0183788	0.000125319	0.0285724
cg24834889	19	37825406	HKR1	Island	0.0499993	0.000125319	0.0285724
cg00435834	19	44809685	ZNF235	S_Shore	0.0121988	0.000125319	0.0285724
cg16860712	19	48244461	EHD2	Island	0.0154028	0.000125319	0.0285724
cg20651389	19	55549842	GP6;GP6		0.0228625	0.000125319	0.0285724
cg15123692	2	23886357	KLHL29		0.0360585	0.000125319	0.0285724
cg25269756	2	42056093			0.0424704	0.000125319	0.0285724
cg03766851	2	47141740	MCFD2;MCFD2;MCFD2;MCFD2;MCFD2;MCFD2;MCFD2	N_Shore	0.0248591	0.000125319	0.0285724
cg17332638	2	70529497	FAM136A	S_Shore	0.0254657	0.000125319	0.0285724
cg13419390	2	131512651	FAM123C;FAM123C;FAM123C;FAM123C	N_Shore	0.0343936	0.000125319	0.0285724
cg14420245	2	148601095	ACVR2A	N_Shore	0.0617999	0.000125319	0.0285724
cg25951210	2	177016619	HOXD4	Island	0.0436748	0.000125319	0.0285724
cg04391205	2	191044481	C2orf88;C2orf88;C2orf88;C2orf88	N_Shore	-0.0204824	0.000125319	0.0285724
cg08078648	2	236236591			0.030688	0.000125319	0.0285724
cg17536603	2	237087548		Island	0.0601739	0.000125319	0.0285724
cg06728658	2	238832202			0.0366184	0.000125319	0.0285724
cg18719170	2	240969975	OR6B2		-0.0147745	0.000125319	0.0285724
cg02823437	2	242616875	DTYMK;DTYMK;DTYMK	Island	0.0196676	0.000125319	0.0285724
cg14174526	2	242762050		S_Shore	-0.0511004	0.000125319	0.0285724
cg11382945	20	20037150	C20orf26;C20orf26;CRNKL1	S_Shelf	0.0478249	0.000125319	0.0285724
cg18464649	20	21491781	NKX2-2	Island	0.0411876	0.000125319	0.0285724
cg06624291	20	21494689	NKX2-2	Island	0.0211683	0.000125319	0.0285724
cg00976453	20	48099479	KCNB1	Island	0.0510307	0.000125319	0.0285724
cg24298684	20	54823878	MC3R;MC3R	N_Shore	-0.0352923	0.000125319	0.0285724
cg02468966	20	56287198	PMEPA1	S_Shore	0.022462	0.000125319	0.0285724
cg24975842	20	57416221	GNASAS;GNAS	Island	0.0298539	0.000125319	0.0285724
cg02744249	20	57582918	CTSZ	S_Shore	-0.0138618	0.000125319	0.0285724
cg13486354	21	32931082	TIAM1	Island	0.0245301	0.000125319	0.0285724
cg11899005	22	24059991	LOC91316	S_Shore	0.0151827	0.000125319	0.0285724
cg09247506	22	24820655		Island	0.0287933	0.000125319	0.0285724
cg22954307	22	46041905		Island	0.0196518	0.000125319	0.0285724
cg24278695	3	46727805	ALS2CL		0.0267403	0.000125319	0.0285724
cg14703454	3	108065259	HHLA2		-0.028409	0.000125319	0.0285724
cg21639713	3	147123123	ZIC4;ZIC4;ZIC4	N_Shelf	0.0260508	0.000125319	0.0285724
cg15618978	3	160167990	TRIM59	Island	0.0590158	0.000125319	0.0285724
cg25773515	3	193429002			0.0226437	0.000125319	0.0285724
cg08480901	4	1515011		Island	0.0452297	0.000125319	0.0285724
cg24131574	5	561954		Island	0.025348	0.000125319	0.0285724
cg02381172	5	1835210			0.0497674	0.000125319	0.0285724
cg20699839	5	4942023			0.0167558	0.000125319	0.0285724
cg21627409	5	140810106	PCDHGA4;PCDHGA11;PCDHGA11;PCDHGA9;PCDHGA1;PCDHGB1;PCDHGB6;PCDHGA12;PCDHGB3;PCDHGB7;PCDHGA6;PCDHGA8;PCDHGA10;PCDHGA5;PCDHGB4;PCDHGA3;PCDHGA2;PCDHGA12;PCDHGB2;PCDHGA7;PCDHGB5	N_Shore	0.027661	0.000125319	0.0285724
cg05722931	5	169008622		N_Shore	-0.0249867	0.000125319	0.0285724
cg10213542	5	178692728	ADAMTS2;ADAMTS2		0.0570853	0.000125319	0.0285724
cg03671052	5	180086260			-0.076766	0.000125319	0.0285724
cg18360429	6	3003670	NQO2	S_Shelf	0.0183317	0.000125319	0.0285724
cg06462195	6	27638391			0.0659125	0.000125319	0.0285724
cg24114014	6	28584167		Island	0.0653811	0.000125319	0.0285724
cg20235510	6	28968251	ZNF311		0.0167641	0.000125319	0.0285724
cg08696107	6	29759949	HCG4	Island	0.0475462	0.000125319	0.0285724
cg11491998	6	30419493		Island	0.0269561	0.000125319	0.0285724
cg04874267	6	31860668	EHMT2;EHMT2	S_Shelf	0.0273539	0.000125319	0.0285724
cg10917426	6	31867698	ZBTB12	Island	0.020099	0.000125319	0.0285724
cg03013488	6	32039890	TNXB		0.0300985	0.000125319	0.0285724
cg08633560	6	166571846	T	Island	0.0169777	0.000125319	0.0285724
cg21664854	7	1097933	C7orf50;C7orf50;C7orf50;GPR146	Island	0.0136283	0.000125319	0.0285724
cg12612296	7	4873338	RADIL	N_Shore	0.036943	0.000125319	0.0285724
cg15544036	7	73245564	CLDN4	Island	0.0173296	0.000125319	0.0285724
cg21159370	7	88389282	ZNF804B;ZNF804B	Island	0.019364	0.000125319	0.0285724
cg26457160	7	95026121	PON3	Island	0.0280396	0.000125319	0.0285724
cg21055462	7	100276975		S_Shelf	-0.0558136	0.000125319	0.0285724
cg26310285	7	117323381			-0.0424101	0.000125319	0.0285724
cg19884634	7	127992634	PRRT4	S_Shore	0.0302993	0.000125319	0.0285724
cg24617914	7	139208275	CLEC2L	N_Shore	0.0272118	0.000125319	0.0285724
cg12618806	8	1449497	DLGAP2		-0.0433371	0.000125319	0.0285724
cg19627093	8	1900892	ARHGEF10		0.047728	0.000125319	0.0285724
cg14545963	8	21868607		S_Shore	0.0255546	0.000125319	0.0285724
cg00225196	8	37556863		N_Shore	0.0509509	0.000125319	0.0285724
cg21699044	8	65281689		N_Shore	0.0469137	0.000125319	0.0285724
cg17943279	8	72469560		Island	0.0199225	0.000125319	0.0285724
cg12715235	8	82024860	PAG1	S_Shore	-0.0450185	0.000125319	0.0285724
cg11420142	8	92570895			-0.051492	0.000125319	0.0285724
cg11964564	8	99439685	KCNS2	Island	0.0257462	0.000125319	0.0285724
cg18939260	8	125741346	MTSS1	S_Shore	0.0227254	0.000125319	0.0285724
cg18047920	8	144656997	NAPRT1	N_Shelf	-0.0287485	0.000125319	0.0285724
cg17977409	9	17579227	SH3GL2;SH3GL2	Island	0.0268021	0.000125319	0.0285724
cg00108873	9	138659743	KCNT1	N_Shore	0.0323347	0.000125319	0.0285724
cg20216854	X	19817872	SH3KBP1;SH3KBP1;SH3KBP1		0.0463643	0.000125319	0.0285724
cg03005718	X	100078905	CSTF2	S_Shelf	0.0261332	0.000125319	0.0285724
cg14699869	X	152710205	TREX2	Island	0.0197007	0.000125319	0.0285724
cg13025553	1	1417522	ATAD3B	Island	0.0176146	0.000142783	0.0298098
cg20817175	1	11107306	MASP2;MASP2		0.0195855	0.000142783	0.0298098
cg07206293	1	11768057	C1orf187		-0.0220566	0.000142783	0.0298098
cg09473455	1	27710155	CD164L2	S_Shore	0.0252497	0.000142783	0.0298098
cg17815567	1	37503350		S_Shelf	0.0409804	0.000142783	0.0298098
cg25764899	1	47697948		Island	-0.0235854	0.000142783	0.0298098
cg21459618	1	68631360	GPR177;GPR177	S_Shelf	0.0195238	0.000142783	0.0298098
cg13201461	1	109288968	STXBP3	N_Shore	-0.0261159	0.000142783	0.0298098
cg06872172	1	156738798	PRCC;PRCC	S_Shore	-0.041865	0.000142783	0.0298098
cg26687119	1	156828442	NTRK1;INSRR;INSRR	N_Shore	0.0300324	0.000142783	0.0298098
cg19708901	1	180882655	KIAA1614	S_Shore	0.0331242	0.000142783	0.0298098
cg00989853	1	209979345	IRF6;IRF6	Island	0.0535663	0.000142783	0.0298098
cg17470627	1	223908491	CAPN2;CAPN2		-0.0405399	0.000142783	0.0298098
cg12691488	1	243053673		Island	0.0281833	0.000142783	0.0298098
cg20810478	1	248020632	TRIM58	Island	0.0328606	0.000142783	0.0298098
cg11952493	10	28570835	MPP7		0.0349462	0.000142783	0.0298098
cg17436666	10	44806146		Island	0.0343836	0.000142783	0.0298098
cg22877524	10	73553138	CDH23		0.00927731	0.000142783	0.0298098
cg04395954	10	77191570		Island	0.0367719	0.000142783	0.0298098
cg02370832	10	91093681	IFIT3;IFIT3		-0.0154302	0.000142783	0.0298098
cg06874323	10	102986525		Island	-0.0166134	0.000142783	0.0298098
cg09803321	10	104913480	NT5C2;NT5C2		0.0392168	0.000142783	0.0298098
cg02420850	10	119302157	EMX2;EMX2;EMX2OS;EMX2;EMX2	Island	0.0520875	0.000142783	0.0298098
cg24725789	10	119310288		N_Shore	0.0396913	0.000142783	0.0298098
cg15752343	10	124904190		N_Shore	0.0287079	0.000142783	0.0298098
cg27267896	11	1392719			0.0112377	0.000142783	0.0298098
cg24166463	11	4903155	OR51T1		-0.0510217	0.000142783	0.0298098
cg07276621	11	10750870			0.0146025	0.000142783	0.0298098
cg01419967	11	16934961	PLEKHA7		0.0231206	0.000142783	0.0298098
cg09582410	11	44560588			0.0115038	0.000142783	0.0298098
cg06456738	11	66361081	CCDC87;CCS	S_Shore	-0.0168046	0.000142783	0.0298098
cg16475811	11	69308726			0.0196441	0.000142783	0.0298098
cg09726240	11	70672878	SHANK2	Island	0.0336136	0.000142783	0.0298098
cg24032249	11	91956670		N_Shore	0.0352446	0.000142783	0.0298098
cg27634151	11	94134646	GPR83	Island	0.0275173	0.000142783	0.0298098
cg01113811	11	95927950	MAML2		0.0452913	0.000142783	0.0298098
cg08804111	11	102638778			0.0440133	0.000142783	0.0298098
cg07613512	11	125199884	PKNOX2		0.0470935	0.000142783	0.0298098
cg19263974	12	3103878	TEAD4;TEAD4;TEAD4		0.0169268	0.000142783	0.0298098
cg22589628	12	45445385	DBX2	Island	0.0280284	0.000142783	0.0298098
cg20131897	12	52305332	ACVRL1;ACVRL1	N_Shelf	-0.0272461	0.000142783	0.0298098
cg20416037	12	57984712	PIP4K2C;PIP4K2C;PIP4K2C;PIP4K2C	N_Shore	0.0223616	0.000142783	0.0298098
cg18890892	12	115251452			-0.0203068	0.000142783	0.0298098
cg06711448	12	118313657	KSR2		-0.0233071	0.000142783	0.0298098
cg02925268	12	132301999			0.0179947	0.000142783	0.0298098
cg25319237	13	30057464	MTUS2;MTUS2	S_Shelf	0.0426719	0.000142783	0.0298098
cg11164713	13	45873076			0.0173	0.000142783	0.0298098
cg16502747	14	23531625	ACIN1;ACIN1;ACIN1;ACIN1;ACIN1	S_Shelf	0.0249375	0.000142783	0.0298098
cg01609275	14	37049091		N_Shore	0.0535739	0.000142783	0.0298098
cg20557595	14	45381239			0.0425968	0.000142783	0.0298098
cg23251248	14	55907374	TBPL2	Island	0.0313769	0.000142783	0.0298098
cg12157619	14	77735102	NGB	N_Shore	0.0301469	0.000142783	0.0298098
cg02332766	14	81649681	GTF2A1;GTF2A1		0.0306433	0.000142783	0.0298098
cg10965975	14	101831160		N_Shore	-0.0370386	0.000142783	0.0298098
cg18313013	14	105052560	C14orf180	N_Shelf	0.0337331	0.000142783	0.0298098
cg13774825	14	105263191	AKT1;AKT1	S_Shore	-0.0250056	0.000142783	0.0298098
cg27165867	14	105738592	BRF1	Island	0.00926681	0.000142783	0.0298098
cg13488011	15	81466841			-0.0251928	0.000142783	0.0298098
cg26561254	15	89164044	AEN	N_Shore	0.0347617	0.000142783	0.0298098
cg23934731	15	89904873		Island	0.0266718	0.000142783	0.0298098
cg23205660	15	90212699	PLIN1;PLIN1	S_Shelf	-0.0362191	0.000142783	0.0298098
cg00718470	15	98964982		Island	0.0474547	0.000142783	0.0298098
cg04066637	16	8619943	TMEM114	Island	0.0164188	0.000142783	0.0298098
cg26477117	16	10723694	TEKT5	S_Shelf	-0.0629535	0.000142783	0.0298098
cg06205614	16	31128351	MYST1;MYST1	N_Shore	0.0285125	0.000142783	0.0298098
cg09522056	16	31830979		Island	0.0260963	0.000142783	0.0298098
cg02458945	16	55514470	MMP2;MMP2	S_Shore	0.0236602	0.000142783	0.0298098
cg10104480	16	72955250	ZFHX3;ZFHX3		0.0377429	0.000142783	0.0298098
cg05928537	16	84631739	COTL1		-0.0154765	0.000142783	0.0298098
cg05741638	16	90084774	DBNDD1	N_Shore	0.0147569	0.000142783	0.0298098
cg10637337	17	3336736	OR1E2		0.0192527	0.000142783	0.0298098
cg06891043	17	7186718	SLC2A4	S_Shore	-0.0170028	0.000142783	0.0298098
cg07673807	17	12526662			0.0323333	0.000142783	0.0298098
cg15378038	17	36927329	PIP4K2B		0.0190728	0.000142783	0.0298098
cg10337731	17	39637681	KRT35		0.0187122	0.000142783	0.0298098
cg15989935	17	46984697	UBE2Z	N_Shore	0.0141466	0.000142783	0.0298098
cg24139443	17	74131549		N_Shelf	0.0302791	0.000142783	0.0298098
cg09687005	17	76567512	DNAH17		0.0328935	0.000142783	0.0298098
cg13667389	17	79004850	FLJ90757	N_Shore	0.019694	0.000142783	0.0298098
cg12846139	17	79372242	BAHCC1	Island	0.0516989	0.000142783	0.0298098
cg15194943	18	905127	ADCYAP1;ADCYAP1	Island	0.0325681	0.000142783	0.0298098
cg21367586	18	34327498	FHOD3	S_Shore	-0.0414636	0.000142783	0.0298098
cg20192747	18	44774846		Island	0.0390546	0.000142783	0.0298098
cg10640845	19	1775211	ONECUT3	Island	0.0737773	0.000142783	0.0298098
cg03939371	19	1880136	FAM108A1;FAM108A1	Island	0.0231604	0.000142783	0.0298098
cg11229578	19	2230593	DOT1L	Island	0.0270842	0.000142783	0.0298098
cg19512604	19	10809044		N_Shelf	0.0366623	0.000142783	0.0298098
cg24916013	19	34973191	WTIP	Island	-0.0244146	0.000142783	0.0298098
cg11640185	19	42509801	GRIK5	N_Shore	0.0235728	0.000142783	0.0298098
cg17786468	19	45843871	KLC3	Island	0.0361269	0.000142783	0.0298098
cg04382643	19	45849853	KLC3	Island	0.0427622	0.000142783	0.0298098
cg24221541	19	46974662	PNMAL1;PNMAL1;PNMAL1;PNMAL1	Island	0.0390884	0.000142783	0.0298098
cg17780246	19	54481467	CACNG8	Island	0.0500648	0.000142783	0.0298098
cg01695406	19	55889276	TMEM190	Island	0.0278791	0.000142783	0.0298098
cg27176357	19	57702500	ZNF264	N_Shore	0.029906	0.000142783	0.0298098
cg10663628	2	23798452	KLHL29		0.0195113	0.000142783	0.0298098
cg05862007	2	48950153	GTF2A1L;LHCGR		-0.0494718	0.000142783	0.0298098
cg09113915	2	85618685	ELMOD3;ELMOD3;ELMOD3;ELMOD3		-0.0556914	0.000142783	0.0298098
cg12606911	2	87036626	CD8A	Island	0.0551484	0.000142783	0.0298098
cg11761821	2	97175259	NEURL3	S_Shore	-0.0148888	0.000142783	0.0298098
cg12051116	2	122238129	CLASP1;CLASP1;CLASP1		0.0277318	0.000142783	0.0298098
cg13772414	2	222383060	EPHA4		0.0410328	0.000142783	0.0298098
cg19540408	2	232456289	C2orf57		0.0285205	0.000142783	0.0298098
cg09681167	2	237078026	GBX2	Island	0.0419045	0.000142783	0.0298098
cg19311572	2	240399494			0.0477175	0.000142783	0.0298098
cg11065015	20	327170	NRSN2	N_Shore	0.0256249	0.000142783	0.0298098
cg22449114	20	590243	TCF15	Island	0.0356866	0.000142783	0.0298098
cg23035419	20	3066014	AVP	S_Shore	-0.0361536	0.000142783	0.0298098
[truncated: 2,754 more rows]
