# Supplementary material for: Genetic and epigenetic profiling of CLL disease progression reveals limited somatic evolution and suggests a relationship to memory-cell development
Source: Blood Cancer J. 2015 Apr 10;5(4):e303–. doi: 10.1038/bcj.2015.14 (PMC4450323; doi:10.1038/bcj.2015.14)
Supplement: Supplementary Table 6 [file bcj201514x7.xlsx]

## Sheet: Table S6
Supplementary Table S6. Gene set enrichment for genes annotated to progression-associated CpG sites
Category	Over represented pvalue	Under represented pvalue	Number Differentially Methylated In Category	Number In Category	Category Source
hESC,H3K27me3 mark	2.9141e-41	1	3127	3656	Velichutina et al. 2010
NB, H3K27me3 marked	1.42122e-33	1	1774	2028	Velichutina et al. 2010
CB, EZH2 bound	3.11024e-29	1	1485	1679	Velichutina et al. 2010
hESC, EZH2 bound	1.01643e-23	1	2018	2356	Velichutina et al. 2010
CB,H3K27me3 marked	8.87694e-21	1	1625	1905	Velichutina et al. 2010
MEISSNER_BRAIN_HCP_WITH_H3K4ME3_AND_H3K27ME3	1.52585e-19	1	941	1058	Molecular Signatures Database v4.0
BENPORATH_ES_WITH_H3K27ME3	2.92107e-19	1	972	1094	Molecular Signatures Database v4.0
BENPORATH_EED_TARGETS	3.67824e-16	1	910	1036	Molecular Signatures Database v4.0
BENPORATH_SUZ12_TARGETS	8.8521e-16	1	889	1010	Molecular Signatures Database v4.0
GGGAGGRR_V$MAZ_Q6	3.57799e-14	1	1840	2212	Molecular Signatures Database v4.0
CAGGTG_V$E12_Q6	2.94079e-13	1	2013	2426	Molecular Signatures Database v4.0
YOSHIMURA_MAPK8_TARGETS_UP	4.16766e-13	1	1070	1282	Molecular Signatures Database v4.0
MIKKELSEN_MEF_HCP_WITH_H3K27ME3	7.02036e-13	1	514	576	Molecular Signatures Database v4.0
BENPORATH_PRC2_TARGETS	1.05757e-12	1	566	634	Molecular Signatures Database v4.0
Pos Correl bet meth and EZH2 mRNA in DLBCL	3.88095e-12	1	2729	3360	Velichutina et al. 2010
GGGCGGR_V$SP1_Q6	1.16099e-11	1	2338	2870	Molecular Signatures Database v4.0
AACTTT_UNKNOWN	1.29142e-11	1	1534	1840	Molecular Signatures Database v4.0
TTGTTT_V$FOXO4_01	7.57021e-11	1	1646	2004	Molecular Signatures Database v4.0
LIU_PROSTATE_CANCER_DN	9.44445e-11	1	416	467	Molecular Signatures Database v4.0
DODD_NASOPHARYNGEAL_CARCINOMA_UP	1.79578e-10	1	1357	1666	Molecular Signatures Database v4.0
SCHAEFFER_PROSTATE_DEVELOPMENT_48HR_DN	2.56963e-10	1	378	422	Molecular Signatures Database v4.0
MIKKELSEN_MCV6_HCP_WITH_H3K27ME3	3.09209e-10	1	385	427	Molecular Signatures Database v4.0
LIM_MAMMARY_STEM_CELL_UP	5.17586e-10	1	429	482	Molecular Signatures Database v4.0
GRAESSMANN_APOPTOSIS_BY_DOXORUBICIN_DN	2.47655e-09	1	1419	1730	Molecular Signatures Database v4.0
CAGGTA_V$AREB6_01	5.39812e-09	1	648	760	Molecular Signatures Database v4.0
TGGAAA_V$NFAT_Q4_01	6.13518e-09	1	1499	1833	Molecular Signatures Database v4.0
CTTTGT_V$LEF1_Q2	6.80534e-09	1	1570	1912	Molecular Signatures Database v4.0
KOINUMA_TARGETS_OF_SMAD2_OR_SMAD3	7.0337e-09	1	679	797	Molecular Signatures Database v4.0
SUBSTRATE_SPECIFIC_TRANSPORTER_ACTIVITY	8.553e-09	1	340	392	Molecular Signatures Database v4.0
LEE_BMP2_TARGETS_UP	1.07144e-08	1	614	727	Molecular Signatures Database v4.0
PEREZ_TP53_TARGETS	1.21742e-08	1	929	1104	Molecular Signatures Database v4.0
MODULE_100	2.06871e-08	1	470	540	Molecular Signatures Database v4.0
MODULE_66	2.70349e-08	1	476	548	Molecular Signatures Database v4.0
MODULE_11	2.91771e-08	1	466	535	Molecular Signatures Database v4.0
SWEET_LUNG_CANCER_KRAS_DN	4.43717e-08	1	372	431	Molecular Signatures Database v4.0
MODULE_137	4.78191e-08	1	470	542	Molecular Signatures Database v4.0
GGGTGGRR_V$PAX4_03	4.89575e-08	1	1048	1264	Molecular Signatures Database v4.0
MODULE_38	6.89807e-08	1	398	460	Molecular Signatures Database v4.0
MASSARWEH_TAMOXIFEN_RESISTANCE_UP	7.92812e-08	1	481	561	Molecular Signatures Database v4.0
MEMBRANE	8.49627e-08	1	1574	1973	Molecular Signatures Database v4.0
MEMBRANE_PART	9.00738e-08	1	1324	1655	Molecular Signatures Database v4.0
PLASMA_MEMBRANE	1.04456e-07	1	1141	1414	Molecular Signatures Database v4.0
MEISSNER_NPC_HCP_WITH_H3_UNMETHYLATED	1.21051e-07	1	445	525	Molecular Signatures Database v4.0
ION_TRANSMEMBRANE_TRANSPORTER_ACTIVITY	1.40265e-07	1	245	278	Molecular Signatures Database v4.0
SUBSTRATE_SPECIFIC_TRANSMEMBRANE_TRANSPORTER_ACTIVITY	1.41935e-07	1	298	344	Molecular Signatures Database v4.0
TGACCTY_V$ERR1_Q2	1.57939e-07	1	834	1005	Molecular Signatures Database v4.0
RTAAACA_V$FREAC2_01	1.59389e-07	1	748	887	Molecular Signatures Database v4.0
GOBERT_OLIGODENDROCYTE_DIFFERENTIATION_DN	1.75073e-07	1	868	1041	Molecular Signatures Database v4.0
MILI_PSEUDOPODIA_HAPTOTAXIS_DN	2.37652e-07	1	557	655	Molecular Signatures Database v4.0
MIKKELSEN_NPC_HCP_WITH_H3K27ME3	2.51074e-07	1	299	334	Molecular Signatures Database v4.0
SUBSTRATE_SPECIFIC_CHANNEL_ACTIVITY	2.81433e-07	1	144	156	Molecular Signatures Database v4.0
ANATOMICAL_STRUCTURE_DEVELOPMENT	2.8271e-07	1	836	1004	Molecular Signatures Database v4.0
MEISSNER_NPC_HCP_WITH_H3K4ME2_AND_H3K27ME3	3.15196e-07	1	306	342	Molecular Signatures Database v4.0
INTEGRAL_TO_MEMBRANE	4.18798e-07	1	1056	1319	Molecular Signatures Database v4.0
TGGNNNNNNKCCAR_UNKNOWN	4.22607e-07	1	355	412	Molecular Signatures Database v4.0
INTRINSIC_TO_MEMBRANE	4.8682e-07	1	1070	1337	Molecular Signatures Database v4.0
TRANSMEMBRANE_TRANSPORTER_ACTIVITY	5.23491e-07	1	321	375	Molecular Signatures Database v4.0
PLASMA_MEMBRANE_PART	6.01895e-07	1	929	1151	Molecular Signatures Database v4.0
TTANTCA_UNKNOWN	6.84128e-07	1	757	914	Molecular Signatures Database v4.0
CTTTGA_V$LEF1_Q2	7.40073e-07	1	969	1182	Molecular Signatures Database v4.0
CUI_TCF21_TARGETS_2_DN	8.51266e-07	1	682	811	Molecular Signatures Database v4.0
DOUGLAS_BMI1_TARGETS_UP	1.005e-06	1	469	548	Molecular Signatures Database v4.0
GGATTA_V$PITX2_Q2	1.13529e-06	1	480	570	Molecular Signatures Database v4.0
MODULE_12	1.36712e-06	1	312	356	Molecular Signatures Database v4.0
MIYAGAWA_TARGETS_OF_EWSR1_ETS_FUSIONS_UP	1.4283e-06	1	223	251	Molecular Signatures Database v4.0
ION_CHANNEL_ACTIVITY	1.63159e-06	1	137	149	Molecular Signatures Database v4.0
CHEN_METABOLIC_SYNDROM_NETWORK	1.67341e-06	0.999999	955	1185	Molecular Signatures Database v4.0
CHEMNITZ_RESPONSE_TO_PROSTAGLANDIN_E2_DN	2.10714e-06	1	314	363	Molecular Signatures Database v4.0
ATGTACA,MIR-493	3.37548e-06	1	273	309	Molecular Signatures Database v4.0
CATION_TRANSMEMBRANE_TRANSPORTER_ACTIVITY	3.61242e-06	1	189	213	Molecular Signatures Database v4.0
TGANTCA_V$AP1_C	3.67768e-06	0.999998	892	1097	Molecular Signatures Database v4.0
HATADA_METHYLATED_IN_LUNG_CANCER_UP	3.72017e-06	1	330	382	Molecular Signatures Database v4.0
CREIGHTON_ENDOCRINE_THERAPY_RESISTANCE_3	3.86896e-06	0.999998	575	695	Molecular Signatures Database v4.0
RYTTCCTG_V$ETS2_B	3.96347e-06	0.999998	867	1058	Molecular Signatures Database v4.0
CELL_SURFACE_RECEPTOR_LINKED_SIGNAL_TRANSDUCTION_GO_0007166	4.62022e-06	0.999998	519	632	Molecular Signatures Database v4.0
BLALOCK_ALZHEIMERS_DISEASE_UP	5.10803e-06	0.999997	1340	1655	Molecular Signatures Database v4.0
ONDER_CDH1_TARGETS_2_UP	5.67901e-06	1	226	253	Molecular Signatures Database v4.0
MGGAAGTG_V$GABP_B	6.10855e-06	0.999997	602	730	Molecular Signatures Database v4.0
GTGACGY_V$E4F1_Q6	7.68076e-06	0.999996	528	634	Molecular Signatures Database v4.0
V$YY1_01	7.75754e-06	1	208	238	Molecular Signatures Database v4.0
Hypermethylated in DLBCL	8.6532e-06	0.999995	744	899	Velichutina et al. 2010
CTTTAAR_UNKNOWN	1.04695e-05	0.999994	782	951	Molecular Signatures Database v4.0
RNGTGGGC_UNKNOWN	1.11194e-05	0.999994	632	754	Molecular Signatures Database v4.0
TRANSMEMBRANE_RECEPTOR_ACTIVITY	1.13482e-05	0.999995	344	411	Molecular Signatures Database v4.0
CAGCTG_V$AP4_Q5	1.17718e-05	0.999992	1195	1471	Molecular Signatures Database v4.0
IWANAGA_CARCINOGENESIS_BY_KRAS_PTEN_DN	1.28557e-05	0.999995	294	343	Molecular Signatures Database v4.0
TGACAGNY_V$MEIS1_01	1.37028e-05	0.999992	661	794	Molecular Signatures Database v4.0
INTEGRAL_TO_PLASMA_MEMBRANE	1.50688e-05	0.99999	778	970	Molecular Signatures Database v4.0
GCTNWTTGK_UNKNOWN	1.54502e-05	0.999995	255	294	Molecular Signatures Database v4.0
V$AR_01	1.68159e-05	0.999994	137	152	Molecular Signatures Database v4.0
TGCCAAR_V$NF1_Q6	1.72898e-05	0.999989	576	697	Molecular Signatures Database v4.0
CTTTGTA,MIR-524	1.75134e-05	0.999992	360	419	Molecular Signatures Database v4.0
AAANWWTGC_UNKNOWN	1.7726e-05	0.999993	174	192	Molecular Signatures Database v4.0
TGACATY_UNKNOWN	1.79881e-05	0.99999	544	651	Molecular Signatures Database v4.0
TGTTTAC,MIR-30A-5P,MIR-30C,MIR-30D,MIR-30B,MIR-30E-5P	1.91236e-05	0.999989	479	567	Molecular Signatures Database v4.0
WONG_ADULT_TISSUE_STEM_MODULE	2.05071e-05	0.999987	593	710	Molecular Signatures Database v4.0
MILI_PSEUDOPODIA_CHEMOTAXIS_DN	2.05179e-05	0.99999	384	450	Molecular Signatures Database v4.0
MCBRYAN_PUBERTAL_BREAST_6_7WK_UP	2.06486e-05	0.999992	171	191	Molecular Signatures Database v4.0
SYSTEM_DEVELOPMENT	2.11532e-05	0.999987	707	854	Molecular Signatures Database v4.0
GATED_CHANNEL_ACTIVITY	2.1535e-05	0.999994	112	122	Molecular Signatures Database v4.0
CELLULAR_COMPONENT_ASSEMBLY	2.17112e-05	0.999993	245	286	Molecular Signatures Database v4.0
V$SREBP1_Q6	2.20591e-05	0.999993	213	240	Molecular Signatures Database v4.0
CATION_CHANNEL_ACTIVITY	2.45286e-05	0.999993	110	119	Molecular Signatures Database v4.0
INTRINSIC_TO_PLASMA_MEMBRANE	2.46894e-05	0.999983	788	984	Molecular Signatures Database v4.0
PROTEIN_COMPLEX_ASSEMBLY	2.52041e-05	0.99999	149	167	Molecular Signatures Database v4.0
Neg Correl bet gene and EZH2 mRNA in DLBCL	2.74438e-05	0.999981	883	1083	Velichutina et al. 2010
V$SMAD3_Q6	2.83136e-05	0.999991	208	235	Molecular Signatures Database v4.0
BHAT_ESR1_TARGETS_VIA_AKT1_UP	2.83514e-05	0.999991	241	273	Molecular Signatures Database v4.0
GGGYGTGNY_UNKNOWN	2.84729e-05	0.999983	538	645	Molecular Signatures Database v4.0
MEK_UP.V1_UP	3.17831e-05	0.999987	174	195	Molecular Signatures Database v4.0
DELACROIX_RARG_BOUND_MEF	3.19616e-05	0.999985	306	359	Molecular Signatures Database v4.0
V$SMAD_Q6	3.41742e-05	0.999986	220	250	Molecular Signatures Database v4.0
V$TTF1_Q6	3.53512e-05	0.999988	223	254	Molecular Signatures Database v4.0
MEISSNER_NPC_HCP_WITH_H3K4ME2	3.58178e-05	0.999981	406	476	Molecular Signatures Database v4.0
MODULE_13	3.72915e-05	0.999978	424	511	Molecular Signatures Database v4.0
V$LFA1_Q6	3.77118e-05	0.999988	212	242	Molecular Signatures Database v4.0
PEREZ_TP63_TARGETS	3.90524e-05	0.999982	294	337	Molecular Signatures Database v4.0
FEVR_CTNNB1_TARGETS_UP	4.14166e-05	0.999974	552	675	Molecular Signatures Database v4.0
BRUINS_UVC_RESPONSE_LATE	4.28185e-05	0.999969	897	1114	Molecular Signatures Database v4.0
V$ELK1_01	4.74364e-05	0.999979	228	264	Molecular Signatures Database v4.0
BRUINS_UVC_RESPONSE_VIA_TP53_GROUP_A	4.97882e-05	0.999966	708	872	Molecular Signatures Database v4.0
TRANSCRIPTION	4.98827e-05	0.999967	615	743	Molecular Signatures Database v4.0
V$PXR_Q2	5.1391e-05	0.999978	218	251	Molecular Signatures Database v4.0
GCAAAAA,MIR-129	5.57177e-05	0.999978	160	177	Molecular Signatures Database v4.0
NELSON_RESPONSE_TO_ANDROGEN_UP	5.62995e-05	0.999987	80	86	Molecular Signatures Database v4.0
PEDERSEN_METASTASIS_BY_ERBB2_ISOFORM_7	5.66567e-05	0.99997	327	385	Molecular Signatures Database v4.0
CTGCAGY_UNKNOWN	5.80814e-05	0.999962	617	741	Molecular Signatures Database v4.0
ZHANG_TLX_TARGETS_60HR_UP	5.94436e-05	0.999971	253	292	Molecular Signatures Database v4.0
REGULATION_OF_TRANSCRIPTION	6.09459e-05	0.999963	468	558	Molecular Signatures Database v4.0
V$GR_Q6	6.10632e-05	0.999973	225	260	Molecular Signatures Database v4.0
BROWNE_HCMV_INFECTION_14HR_DN	6.29397e-05	0.999972	254	294	Molecular Signatures Database v4.0
GSE24142_ADULT_VS_FETAL_DN2_THYMOCYTE_UP	6.46179e-05	0.999972	170	194	Molecular Signatures Database v4.0
GSE17721_LPS_VS_CPG_12H_BMDM_DN	6.62298e-05	0.99997	167	194	Molecular Signatures Database v4.0
RIGGI_EWING_SARCOMA_PROGENITOR_UP	6.72528e-05	0.999962	351	416	Molecular Signatures Database v4.0
SIGNAL_TRANSDUCTION	6.88128e-05	0.999947	1281	1616	Molecular Signatures Database v4.0
V$AML_Q6	7.16188e-05	0.999969	224	259	Molecular Signatures Database v4.0
LIM_MAMMARY_LUMINAL_MATURE_DN	7.40671e-05	0.999982	91	97	Molecular Signatures Database v4.0
G_PROTEIN_COUPLED_RECEPTOR_PROTEIN_SIGNALING_PATHWAY	7.5716e-05	0.999958	279	338	Molecular Signatures Database v4.0
REN_ALVEOLAR_RHABDOMYOSARCOMA_DN	7.58612e-05	0.999957	343	405	Molecular Signatures Database v4.0
V$OCT1_02	7.68208e-05	0.999976	182	205	Molecular Signatures Database v4.0
ACCAAAG,MIR-9	7.7575e-05	0.999954	411	484	Molecular Signatures Database v4.0
BROWNE_HCMV_INFECTION_20HR_UP	7.79329e-05	0.999964	200	231	Molecular Signatures Database v4.0
IVANOVA_HEMATOPOIESIS_STEM_CELL_AND_PROGENITOR	8.25841e-05	0.999946	541	656	Molecular Signatures Database v4.0
KIM_ALL_DISORDERS_OLIGODENDROCYTE_NUMBER_CORR_UP	8.46027e-05	0.999943	610	745	Molecular Signatures Database v4.0
RECEPTOR_ACTIVITY	8.63536e-05	0.999944	469	575	Molecular Signatures Database v4.0
V$ATF1_Q6	8.64193e-05	0.999964	197	226	Molecular Signatures Database v4.0
G_PROTEIN_SIGNALING_COUPLED_TO_CYCLIC_NUCLEOTIDE_SECOND_MESSENGER	8.65847e-05	0.999975	90	99	Molecular Signatures Database v4.0
GOZGIT_ESR1_TARGETS_DN	8.91833e-05	0.99994	598	725	Molecular Signatures Database v4.0
CREIGHTON_ENDOCRINE_THERAPY_RESISTANCE_1	8.9318e-05	0.999946	421	502	Molecular Signatures Database v4.0
PILON_KLF1_TARGETS_DN	9.01105e-05	0.999929	1519	1922	Molecular Signatures Database v4.0
ESTABLISHMENT_OF_LOCALIZATION	9.02612e-05	0.999936	697	864	Molecular Signatures Database v4.0
V$FOXM1_01	9.05603e-05	0.999962	207	237	Molecular Signatures Database v4.0
V$P53_DECAMER_Q2	9.20147e-05	0.999958	216	246	Molecular Signatures Database v4.0
BROWNE_HCMV_INFECTION_12HR_UP	9.45087e-05	0.999971	98	108	Molecular Signatures Database v4.0
WGGAATGY_V$TEF1_Q6	9.53779e-05	0.999948	309	364	Molecular Signatures Database v4.0
AMUNDSON_POOR_SURVIVAL_AFTER_GAMMA_RADIATION_2G	9.78975e-05	0.999961	145	162	Molecular Signatures Database v4.0
CHANDRAN_METASTASIS_DN	0.000103314	0.999948	254	296	Molecular Signatures Database v4.0
BONOME_OVARIAN_CANCER_SURVIVAL_SUBOPTIMAL_DEBULKING	0.000104386	0.999937	416	495	Molecular Signatures Database v4.0
V$CEBP_C	0.000104623	0.999954	171	193	Molecular Signatures Database v4.0
MARSON_BOUND_BY_FOXP3_UNSTIMULATED	0.000107225	0.99992	942	1187	Molecular Signatures Database v4.0
REACTOME_DEVELOPMENTAL_BIOLOGY	0.000109892	0.99994	330	383	Molecular Signatures Database v4.0
GSE15930_STIM_VS_STIM_AND_TRICHOSTATINA_48H_CD8_T_CELL_UP	0.000115491	0.999946	171	198	Molecular Signatures Database v4.0
GSE7852_LN_VS_THYMUS_TREG_UP	0.000115525	0.999949	170	193	Molecular Signatures Database v4.0
CATTGTYY_V$SOX9_B1	0.000117245	0.999937	299	348	Molecular Signatures Database v4.0
REACTOME_TRANSMEMBRANE_TRANSPORT_OF_SMALL_MOLECULES	0.000119655	0.999929	339	409	Molecular Signatures Database v4.0
MULTICELLULAR_ORGANISMAL_DEVELOPMENT	0.000120379	0.999913	849	1042	Molecular Signatures Database v4.0
GSE18791_CTRL_VS_NEWCASTLE_VIRUS_DC_1H_UP	0.00012241	0.999948	138	159	Molecular Signatures Database v4.0
V$RFX1_02	0.000124501	0.999939	229	266	Molecular Signatures Database v4.0
V$IRF_Q6	0.000126848	0.999941	207	238	Molecular Signatures Database v4.0
V$CEBPDELTA_Q6	0.000127052	0.999941	204	234	Molecular Signatures Database v4.0
V$ATF4_Q2	0.000128589	0.999939	218	250	Molecular Signatures Database v4.0
AATGTGA,MIR-23A,MIR-23B	0.000137177	0.99992	348	409	Molecular Signatures Database v4.0
GTGCCAA,MIR-96	0.000138565	0.999929	262	301	Molecular Signatures Database v4.0
V$ATF_01	0.000139354	0.999933	217	251	Molecular Signatures Database v4.0
SECOND_MESSENGER_MEDIATED_SIGNALING	0.000143207	0.999941	133	152	Molecular Signatures Database v4.0
V$NKX62_Q2	0.000150219	0.99993	205	234	Molecular Signatures Database v4.0
PEREZ_TP53_AND_TP63_TARGETS	0.000150619	0.999934	176	197	Molecular Signatures Database v4.0
KEGG_PATHWAYS_IN_CANCER	0.000155645	0.999917	280	324	Molecular Signatures Database v4.0
HELLER_HDAC_TARGETS_UP	0.000159248	0.999914	264	309	Molecular Signatures Database v4.0
CACGTG_V$MYC_Q2	0.000160795	0.999883	821	1010	Molecular Signatures Database v4.0
YCATTAA_UNKNOWN	0.000162067	0.999896	451	541	Molecular Signatures Database v4.0
V$MAZR_01	0.000165428	0.999926	186	212	Molecular Signatures Database v4.0
V$OSF2_Q6	0.000167518	0.999919	218	253	Molecular Signatures Database v4.0
VOLTAGE_GATED_CHANNEL_ACTIVITY	0.000168784	0.999967	69	73	Molecular Signatures Database v4.0
V$WHN_B	0.000169063	0.999919	215	247	Molecular Signatures Database v4.0
CYCLIC_NUCLEOTIDE_MEDIATED_SIGNALING	0.000170813	0.999946	91	101	Molecular Signatures Database v4.0
WTTGKCTG_UNKNOWN	0.00017602	0.99989	425	504	Molecular Signatures Database v4.0
KEGG_NEUROACTIVE_LIGAND_RECEPTOR_INTERACTION	0.000177429	0.999904	224	269	Molecular Signatures Database v4.0
MODULE_41	0.000181292	0.999881	454	558	Molecular Signatures Database v4.0
SMTTTTGT_UNKNOWN	0.000186278	0.999893	332	388	Molecular Signatures Database v4.0
MODULE_220	0.000192858	0.999892	282	331	Molecular Signatures Database v4.0
TRANSCRIPTION_DNA_DEPENDENT	0.000202507	0.999865	523	631	Molecular Signatures Database v4.0
NUYTTEN_EZH2_TARGETS_UP	0.000207302	0.999847	817	1014	Molecular Signatures Database v4.0
V$FOXO4_01	0.000207796	0.999903	204	232	Molecular Signatures Database v4.0
GSE7852_THYMUS_VS_FAT_TREG_DN	0.000207882	0.999902	166	192	Molecular Signatures Database v4.0
AAGCACA,MIR-218	0.000211555	0.999878	337	392	Molecular Signatures Database v4.0
BIOPOLYMER_METABOLIC_PROCESS	0.000212206	0.999833	1314	1644	Molecular Signatures Database v4.0
ORGAN_DEVELOPMENT	0.000215196	0.999858	467	567	Molecular Signatures Database v4.0
MACROMOLECULAR_COMPLEX_ASSEMBLY	0.000217141	0.999884	228	269	Molecular Signatures Database v4.0
MODULE_274	0.00021814	0.999945	76	82	Molecular Signatures Database v4.0
V$NFAT_Q4_01	0.000222823	0.999887	224	259	Molecular Signatures Database v4.0
GTGCCTT,MIR-506	0.000236944	0.999838	592	709	Molecular Signatures Database v4.0
BHAT_ESR1_TARGETS_NOT_VIA_AKT1_UP	0.000237192	0.999893	181	206	Molecular Signatures Database v4.0
REACTOME_HEMOSTASIS	0.000239817	0.999851	365	438	Molecular Signatures Database v4.0
TAATTA_V$CHX10_01	0.00024372	0.999829	640	776	Molecular Signatures Database v4.0
GSE7852_LN_VS_FAT_TREG_DN	0.00024451	0.999885	168	193	Molecular Signatures Database v4.0
MORF_RAP1A	0.000246501	0.999902	119	135	Molecular Signatures Database v4.0
TGTTTGY_V$HNF3_Q6	0.000247858	0.999829	588	712	Molecular Signatures Database v4.0
GSE17721_12H_VS_24H_POLYIC_BMDM_DN	0.000248183	0.999881	167	194	Molecular Signatures Database v4.0
TGGTGCT,MIR-29A,MIR-29B,MIR-29C	0.000252926	0.999839	433	514	Molecular Signatures Database v4.0
RNA_BIOSYNTHETIC_PROCESS	0.000253558	0.999828	524	633	Molecular Signatures Database v4.0
ANATOMICAL_STRUCTURE_MORPHOGENESIS	0.000258385	0.999849	318	374	Molecular Signatures Database v4.0
WTGAAAT_UNKNOWN	0.000262413	0.999824	482	589	Molecular Signatures Database v4.0
V$SRY_01	0.000263109	0.999877	191	219	Molecular Signatures Database v4.0
V$TFIII_Q6	0.000264847	0.999878	175	198	Molecular Signatures Database v4.0
V$HNF1_C	0.00026566	0.999867	198	231	Molecular Signatures Database v4.0
GSE7460_CTRL_VS_FOXP3_OVEREXPR_TCONV_1_DN	0.000267502	0.99987	169	197	Molecular Signatures Database v4.0
HUTTMANN_B_CLL_POOR_SURVIVAL_UP	0.000268676	0.999861	228	265	Molecular Signatures Database v4.0
REGULATION_OF_GENE_EXPRESSION	0.000271924	0.999814	547	664	Molecular Signatures Database v4.0
ACCTGTTG_UNKNOWN	0.000272102	0.999892	135	150	Molecular Signatures Database v4.0
UDAYAKUMAR_MED1_TARGETS_UP	0.000275414	0.999892	118	133	Molecular Signatures Database v4.0
GSE24634_IL4_VS_CTRL_TREATED_NAIVE_CD4_TCELL_DAY7_DN	0.000278136	0.999867	168	194	Molecular Signatures Database v4.0
METAL_ION_TRANSMEMBRANE_TRANSPORTER_ACTIVITY	0.000278475	0.999888	131	147	Molecular Signatures Database v4.0
GEORGES_TARGETS_OF_MIR192_AND_MIR215	0.000280793	0.999796	695	868	Molecular Signatures Database v4.0
V$MMEF2_Q6	0.000281487	0.999854	229	266	Molecular Signatures Database v4.0
MCBRYAN_PUBERTAL_TGFB1_TARGETS_UP	0.000284433	0.999877	150	169	Molecular Signatures Database v4.0
MODULE_2	0.0002863	0.99983	319	378	Molecular Signatures Database v4.0
JOHNSTONE_PARVB_TARGETS_2_DN	0.000287991	0.999838	270	318	Molecular Signatures Database v4.0
ACTGTGA,MIR-27A,MIR-27B	0.000291625	0.999818	392	464	Molecular Signatures Database v4.0
WAKABAYASHI_ADIPOGENESIS_PPARG_RXRA_BOUND_8D	0.000296894	0.999785	686	849	Molecular Signatures Database v4.0
V$TST1_01	0.00029933	0.999847	222	256	Molecular Signatures Database v4.0
V$TAL1BETAITF2_01	0.000300379	0.999848	211	244	Molecular Signatures Database v4.0
NAGASHIMA_NRG1_SIGNALING_UP	0.000302986	0.999863	152	174	Molecular Signatures Database v4.0
RIGGINS_TAMOXIFEN_RESISTANCE_UP	0.000319104	0.999935	62	66	Molecular Signatures Database v4.0
GSE26495_NAIVE_VS_PD1HIGH_CD8_TCELL_DN	0.000320822	0.999847	169	194	Molecular Signatures Database v4.0
V$MYCMAX_B	0.000324839	0.999832	221	257	Molecular Signatures Database v4.0
CTGRYYYNATT_UNKNOWN	0.000329532	0.999923	67	72	Molecular Signatures Database v4.0
DURCHDEWALD_SKIN_CARCINOGENESIS_DN	0.000331842	0.999826	220	258	Molecular Signatures Database v4.0
SHEDDEN_LUNG_CANCER_GOOD_SURVIVAL_A12	0.000334318	0.999814	237	283	Molecular Signatures Database v4.0
MORF_FDXR	0.00033443	0.999834	191	222	Molecular Signatures Database v4.0
SENGUPTA_NASOPHARYNGEAL_CARCINOMA_DN	0.000337405	0.9998	272	332	Molecular Signatures Database v4.0
TRANSPORT	0.000342574	0.999754	636	790	Molecular Signatures Database v4.0
RCGCANGCGY_V$NRF1_Q6	0.000346114	0.999747	710	882	Molecular Signatures Database v4.0
KEGG_CALCIUM_SIGNALING_PATHWAY	0.000350915	0.999842	155	176	Molecular Signatures Database v4.0
HYDROLASE_ACTIVITY_ACTING_ON_ESTER_BONDS	0.000354253	0.999805	223	265	Molecular Signatures Database v4.0
TGCACTG,MIR-148A,MIR-152,MIR-148B	0.000367574	0.999795	253	296	Molecular Signatures Database v4.0
RODRIGUES_THYROID_CARCINOMA_POORLY_DIFFERENTIATED_DN	0.000373516	0.999736	619	750	Molecular Signatures Database v4.0
KEGG_AXON_GUIDANCE	0.000378758	0.999865	118	129	Molecular Signatures Database v4.0
STARK_PREFRONTAL_CORTEX_22Q11_DELETION_UP	0.0003826	0.999828	168	188	Molecular Signatures Database v4.0
RNA_METABOLIC_PROCESS	0.000383253	0.999724	668	819	Molecular Signatures Database v4.0
V$HSF2_01	0.000387851	0.999804	204	236	Molecular Signatures Database v4.0
V$LEF1_Q2	0.000391147	0.999807	187	216	Molecular Signatures Database v4.0
V$AP1_Q6	0.000393381	0.999787	215	254	Molecular Signatures Database v4.0
LASTOWSKA_NEUROBLASTOMA_COPY_NUMBER_DN	0.000393549	0.99972	631	770	Molecular Signatures Database v4.0
TGACCTTG_V$SF1_Q6	0.000396042	0.999792	204	239	Molecular Signatures Database v4.0
REACTOME_NEURONAL_SYSTEM	0.000396255	0.999787	238	276	Molecular Signatures Database v4.0
MODULE_47	0.000396981	0.999804	193	222	Molecular Signatures Database v4.0
BIOCARTA_PPARA_PATHWAY	0.000397833	0.999931	54	57	Molecular Signatures Database v4.0
LIN_APC_TARGETS	0.000398502	0.999905	69	74	Molecular Signatures Database v4.0
ION_TRANSPORT	0.00040589	0.999804	159	185	Molecular Signatures Database v4.0
URS_ADIPOCYTE_DIFFERENTIATION_UP	0.000406735	0.999894	68	74	Molecular Signatures Database v4.0
MIKKELSEN_NPC_HCP_WITH_H3K4ME3_AND_H3K27ME3	0.000413065	0.999813	185	208	Molecular Signatures Database v4.0
GSE17721_CTRL_VS_PAM3CSK4_4H_BMDM_DN	0.000413814	0.999795	166	194	Molecular Signatures Database v4.0
CHICAS_RB1_TARGETS_CONFLUENT	0.000414327	0.999725	457	549	Molecular Signatures Database v4.0
REGULATION_OF_TRANSCRIPTIONDNA_DEPENDENT	0.000426103	0.999729	384	458	Molecular Signatures Database v4.0
BROWNE_HCMV_INFECTION_48HR_DN	0.000434769	0.999715	409	495	Molecular Signatures Database v4.0
YAGI_AML_WITH_INV_16_TRANSLOCATION	0.000436777	0.999727	340	409	Molecular Signatures Database v4.0
YTATTTTNR_V$MEF2_02	0.000450999	0.999683	556	682	Molecular Signatures Database v4.0
V$NRF2_Q4	0.000457027	0.999757	216	252	Molecular Signatures Database v4.0
PID_CXCR4_PATHWAY	0.000460564	0.99985	93	102	Molecular Signatures Database v4.0
MIKKELSEN_IPS_WITH_HCP_H3K27ME3	0.000461081	0.999865	95	102	Molecular Signatures Database v4.0
KAAB_HEART_ATRIUM_VS_VENTRICLE_UP	0.000469247	0.999753	213	247	Molecular Signatures Database v4.0
PLASARI_TGFB1_TARGETS_10HR_DN	0.00049238	0.999739	207	242	Molecular Signatures Database v4.0
LU_AGING_BRAIN_UP	0.000494405	0.999733	221	259	Molecular Signatures Database v4.0
GSE36392_TYPE_2_MYELOID_VS_MAC_IL25_TREATED_LUNG_DN	0.000496288	0.999752	166	194	Molecular Signatures Database v4.0
GSE13484_12H_UNSTIM_VS_YF17D_VACCINE_STIM_PBMC_DN	0.000501248	0.999747	169	199	Molecular Signatures Database v4.0
GTTRYCATRR_UNKNOWN	0.000508491	0.999768	142	163	Molecular Signatures Database v4.0
CACCAGC,MIR-138	0.000513408	0.99975	192	218	Molecular Signatures Database v4.0
HELLER_HDAC_TARGETS_SILENCED_BY_METHYLATION_UP	0.000515262	0.99967	366	440	Molecular Signatures Database v4.0
RGAANNTTC_V$HSF1_01	0.000525908	0.999667	354	424	Molecular Signatures Database v4.0
SCHAEFFER_PROSTATE_DEVELOPMENT_6HR_DN	0.000530783	0.999651	422	506	Molecular Signatures Database v4.0
CAHOY_OLIGODENDROCUTIC	0.000535253	0.999825	88	97	Molecular Signatures Database v4.0
V$CDC5_01	0.000550648	0.999711	212	245	Molecular Signatures Database v4.0
CYTOPLASM	0.000551932	0.999546	1644	2101	Molecular Signatures Database v4.0
METAL_ION_TRANSPORT	0.000552763	0.999788	104	117	Molecular Signatures Database v4.0
GSE26495_NAIVE_VS_PD1LOW_CD8_TCELL_DN	0.000565263	0.999724	171	196	Molecular Signatures Database v4.0
ONKEN_UVEAL_MELANOMA_DN	0.000565926	0.999622	422	514	Molecular Signatures Database v4.0
TTGCCAA,MIR-182	0.000568148	0.999676	273	317	Molecular Signatures Database v4.0
V$EFC_Q6	0.00056936	0.99969	223	260	Molecular Signatures Database v4.0
GGTGTGT,MIR-329	0.000600831	0.99981	99	107	Molecular Signatures Database v4.0
ENZYME_LINKED_RECEPTOR_PROTEIN_SIGNALING_PATHWAY	0.000604666	0.999751	125	140	Molecular Signatures Database v4.0
DELACROIX_RAR_BOUND_ES	0.000607474	0.999607	369	446	Molecular Signatures Database v4.0
MARTINEZ_RB1_TARGETS_UP	0.000608988	0.999572	531	652	Molecular Signatures Database v4.0
GSE22886_NAIVE_CD4_TCELL_VS_MONOCYTE_UP	0.000612281	0.999697	166	192	Molecular Signatures Database v4.0
GSE8678_IL7R_LOW_VS_HIGH_EFF_CD8_TCELL_UP	0.000618446	0.99969	167	194	Molecular Signatures Database v4.0
STK33_DN	0.000621867	0.999647	223	267	Molecular Signatures Database v4.0
DACOSTA_UV_RESPONSE_VIA_ERCC3_DN	0.000622052	0.99955	689	829	Molecular Signatures Database v4.0
V$AP1_Q4_01	0.000622497	0.999656	217	256	Molecular Signatures Database v4.0
SASAI_RESISTANCE_TO_NEOPLASTIC_TRANSFROMATION	0.000627537	0.999888	47	50	Molecular Signatures Database v4.0
GRAESSMANN_APOPTOSIS_BY_DOXORUBICIN_UP	0.00064093	0.999507	884	1113	Molecular Signatures Database v4.0
CASORELLI_ACUTE_PROMYELOCYTIC_LEUKEMIA_DN	0.000649375	0.999541	524	648	Molecular Signatures Database v4.0
V$GATA3_01	0.000654412	0.99965	204	238	Molecular Signatures Database v4.0
REGULATION_OF_GENE_EXPRESSION_EPIGENETIC	0.000660057	1	29	29	Molecular Signatures Database v4.0
MEISSNER_NPC_HCP_WITH_H3K4ME3_AND_H3K27ME3	0.00066027	0.99974	127	140	Molecular Signatures Database v4.0
MULLIGHAN_MLL_SIGNATURE_1_DN	0.000661969	0.999646	199	234	Molecular Signatures Database v4.0
KEGG_REGULATION_OF_ACTIN_CYTOSKELETON	0.000664749	0.999664	183	211	Molecular Signatures Database v4.0
DEBIASI_APOPTOSIS_BY_REOVIRUS_INFECTION_DN	0.00066674	0.999636	242	279	Molecular Signatures Database v4.0
IVANOVA_HEMATOPOIESIS_STEM_CELL_LONG_TERM	0.000675839	0.999613	250	294	Molecular Signatures Database v4.0
IDENTICAL_PROTEIN_BINDING	0.000677754	0.999602	253	302	Molecular Signatures Database v4.0
MULLIGHAN_NPM1_SIGNATURE_3_UP	0.000678601	0.999593	271	324	Molecular Signatures Database v4.0
CATION_TRANSPORT	0.000685148	0.999694	128	147	Molecular Signatures Database v4.0
GSE10325_CD4_TCELL_VS_MYELOID_DN	0.000693845	0.999654	171	199	Molecular Signatures Database v4.0
GSE3982_NEUTROPHIL_VS_TH1_UP	0.000697312	0.999649	164	191	Molecular Signatures Database v4.0
V$NFKB_Q6	0.000708432	0.999616	211	246	Molecular Signatures Database v4.0
NUCLEUS	0.000709502	0.999439	1107	1392	Molecular Signatures Database v4.0
VERHAAK_GLIOBLASTOMA_NEURAL	0.00071041	0.999637	180	209	Molecular Signatures Database v4.0
V$MYB_Q6	0.000714597	0.999608	213	250	Molecular Signatures Database v4.0
FULCHER_INFLAMMATORY_RESPONSE_LECTIN_VS_LPS_UP	0.000722242	0.999502	449	555	Molecular Signatures Database v4.0
GSE11924_TFH_VS_TH2_CD4_TCELL_UP	0.00074087	0.99963	165	191	Molecular Signatures Database v4.0
GSE13485_DAY3_VS_DAY21_YF17D_VACCINE_PBMC_UP	0.000744691	0.999636	161	185	Molecular Signatures Database v4.0
GRAESSMANN_RESPONSE_TO_MC_AND_SERUM_DEPRIVATION_UP	0.000746398	0.999605	174	207	Molecular Signatures Database v4.0
ERB2_UP.V1_UP	0.000761593	0.999623	164	189	Molecular Signatures Database v4.0
V$VDR_Q3	0.000762094	0.999603	190	220	Molecular Signatures Database v4.0
SYSTEM_PROCESS	0.000769786	0.999467	454	561	Molecular Signatures Database v4.0
V$NFE2_01	0.00078359	0.999556	225	266	Molecular Signatures Database v4.0
PHOSPHORIC_ESTER_HYDROLASE_ACTIVITY	0.000801305	0.999638	131	150	Molecular Signatures Database v4.0
V$NF1_Q6_01	0.000820892	0.999537	221	261	Molecular Signatures Database v4.0
GSE13485_DAY7_VS_DAY21_YF17D_VACCINE_PBMC_UP	0.000836546	0.999575	166	193	Molecular Signatures Database v4.0
V$EVI1_04	0.000860718	0.999544	197	229	Molecular Signatures Database v4.0
VOLTAGE_GATED_CATION_CHANNEL_ACTIVITY	0.000865034	0.999807	62	66	Molecular Signatures Database v4.0
V$AP4_01	0.000873593	0.999516	216	253	Molecular Signatures Database v4.0
GSE17721_CTRL_VS_LPS_2H_BMDM_DN	0.000876764	0.999546	166	195	Molecular Signatures Database v4.0
BENPORATH_OCT4_TARGETS	0.000879171	0.999493	238	281	Molecular Signatures Database v4.0
MCBRYAN_PUBERTAL_BREAST_4_5WK_UP	0.000888548	0.999491	225	268	Molecular Signatures Database v4.0
IWANAGA_CARCINOGENESIS_BY_KRAS_DN	0.000890304	0.999639	104	118	Molecular Signatures Database v4.0
MASSARWEH_TAMOXIFEN_RESISTANCE_DN	0.00090447	0.999512	204	237	Molecular Signatures Database v4.0
V$CHX10_01	0.000905553	0.999535	188	216	Molecular Signatures Database v4.0
ZHAN_MULTIPLE_MYELOMA_CD2_DN	0.000908699	0.999871	42	44	Molecular Signatures Database v4.0
GCTGAGT,MIR-512-5P	0.000918082	0.999829	48	51	Molecular Signatures Database v4.0
ODONNELL_TFRC_TARGETS_UP	0.000935408	0.999398	330	400	Molecular Signatures Database v4.0
GRAESSMANN_APOPTOSIS_BY_SERUM_DEPRIVATION_UP	0.000945699	0.999346	431	535	Molecular Signatures Database v4.0
GSE360_CTRL_VS_L_DONOVANI_MAC_DN	0.000964445	0.999498	165	194	Molecular Signatures Database v4.0
MEL18_DN.V1_DN	0.000974488	0.999555	129	148	Molecular Signatures Database v4.0
DELYS_THYROID_CANCER_DN	0.000976863	0.999469	196	230	Molecular Signatures Database v4.0
GSE17721_POLYIC_VS_PAM3CSK4_4H_BMDM_DN	0.000984669	0.999487	164	193	Molecular Signatures Database v4.0
BLALOCK_ALZHEIMERS_DISEASE_DN	0.000990054	0.999224	967	1215	Molecular Signatures Database v4.0
VERRECCHIA_EARLY_RESPONSE_TO_TGFB1	0.00099162	0.999811	55	58	Molecular Signatures Database v4.0
XU_GH1_AUTOCRINE_TARGETS_DN	0.00100466	0.999576	119	134	Molecular Signatures Database v4.0
VERHAAK_GLIOBLASTOMA_CLASSICAL	0.00101049	0.999485	178	205	Molecular Signatures Database v4.0
MEISSNER_BRAIN_HCP_WITH_H3K27ME3	0.00101976	0.99943	227	264	Molecular Signatures Database v4.0
TGANNYRGCA_V$TCF11MAFG_01	0.00104289	0.999384	244	290	Molecular Signatures Database v4.0
BILD_MYC_ONCOGENIC_SIGNATURE	0.00104627	0.999453	169	198	Molecular Signatures Database v4.0
GSE17721_PAM3CSK4_VS_CPG_1H_BMDM_DN	0.00104982	0.999443	165	196	Molecular Signatures Database v4.0
EBAUER_TARGETS_OF_PAX3_FOXO1_FUSION_UP	0.0010634	0.999445	170	199	Molecular Signatures Database v4.0
GSE9037_WT_VS_IRAK4_KO_BMDM_UP	0.00107089	0.999445	166	194	Molecular Signatures Database v4.0
CAMP_MEDIATED_SIGNALING	0.0010882	0.999723	59	64	Molecular Signatures Database v4.0
GSE9006_TYPE_1_VS_TYPE_2_DIABETES_PBMC_AT_DX_UP	0.00109615	0.999431	167	195	Molecular Signatures Database v4.0
V$AFP1_Q6	0.00109822	0.999383	219	256	Molecular Signatures Database v4.0
COLINA_TARGETS_OF_4EBP1_AND_4EBP2	0.00111245	0.99929	288	354	Molecular Signatures Database v4.0
GSE11864_UNTREATED_VS_CSF1_IFNG_PAM3CYS_IN_MAC_UP	0.00112159	0.99943	157	183	Molecular Signatures Database v4.0
V$SREBP_Q3	0.00112184	0.999369	217	255	Molecular Signatures Database v4.0
REACTOME_INTEGRIN_CELL_SURFACE_INTERACTIONS	0.00113136	0.999655	72	79	Molecular Signatures Database v4.0
ARGGGTTAA_UNKNOWN	0.00114065	0.999554	106	118	Molecular Signatures Database v4.0
PLASARI_TGFB1_SIGNALING_VIA_NFIC_1HR_DN	0.00115572	0.999581	95	105	Molecular Signatures Database v4.0
NGUYEN_NOTCH1_TARGETS_DN	0.0011559	0.999644	79	86	Molecular Signatures Database v4.0
KONDO_EZH2_TARGETS	0.00115943	0.999357	197	233	Molecular Signatures Database v4.0
V$AP1_01	0.00116973	0.999324	219	261	Molecular Signatures Database v4.0
PID_AR_TF_PATHWAY	0.00118549	0.999773	49	52	Molecular Signatures Database v4.0
GSE17721_CTRL_VS_GARDIQUIMOD_2H_BMDM_DN	0.00118624	0.999371	167	197	Molecular Signatures Database v4.0
chr6p21	0.00119444	0.999294	285	329	Molecular Signatures Database v4.0
THEILGAARD_NEUTROPHIL_AT_SKIN_WOUND_DN	0.001197	0.999354	189	221	Molecular Signatures Database v4.0
TGATTTRY_V$GFI1_01	0.00120065	0.999309	239	279	Molecular Signatures Database v4.0
SENESE_HDAC1_TARGETS_DN	0.00120195	0.999339	207	241	Molecular Signatures Database v4.0
GGGGCCC,MIR-296	0.00120489	0.999687	64	69	Molecular Signatures Database v4.0
STEIN_ESRRA_TARGETS	0.00122118	0.999155	425	524	Molecular Signatures Database v4.0
V$AP1_C	0.00122323	0.999283	224	268	Molecular Signatures Database v4.0
GABRIELY_MIR21_TARGETS	0.00122578	0.99927	237	284	Molecular Signatures Database v4.0
CTCCAAG,MIR-432	0.001227	0.9996	74	82	Molecular Signatures Database v4.0
chr17q25	0.00123226	0.999416	149	169	Molecular Signatures Database v4.0
GCM_SIRT2	0.00123649	0.99989	40	41	Molecular Signatures Database v4.0
REGULATION_OF_RNA_METABOLIC_PROCESS	0.00123667	0.999176	388	466	Molecular Signatures Database v4.0
TATTATA,MIR-374	0.00123937	0.999293	238	276	Molecular Signatures Database v4.0
DAVICIONI_TARGETS_OF_PAX_FOXO1_FUSIONS_UP	0.00124155	0.999307	219	254	Molecular Signatures Database v4.0
BRUINS_UVC_RESPONSE_VIA_TP53_GROUP_B	0.00125838	0.999124	435	537	Molecular Signatures Database v4.0
CELL_DEVELOPMENT	0.00126756	0.999112	471	575	Molecular Signatures Database v4.0
CHEBOTAEV_GR_TARGETS_DN	0.0012681	0.999487	105	118	Molecular Signatures Database v4.0
YAGI_AML_WITH_11Q23_REARRANGED	0.00127095	0.999211	287	342	Molecular Signatures Database v4.0
ZWANG_CLASS_1_TRANSIENTLY_INDUCED_BY_EGF	0.00127247	0.999129	412	503	Molecular Signatures Database v4.0
MISSIAGLIA_REGULATED_BY_METHYLATION_DN	0.00127664	0.99946	101	116	Molecular Signatures Database v4.0
V$POU6F1_01	0.00128521	0.999301	202	234	Molecular Signatures Database v4.0
V$ETS_Q4	0.00129438	0.999266	208	246	Molecular Signatures Database v4.0
MODULE_60	0.0013148	0.999134	342	416	Molecular Signatures Database v4.0
DAVICIONI_MOLECULAR_ARMS_VS_ERMS_DN	0.00131536	0.999364	154	175	Molecular Signatures Database v4.0
SMID_BREAST_CANCER_RELAPSE_IN_BONE_DN	0.00131963	0.999194	247	299	Molecular Signatures Database v4.0
G_PROTEIN_COUPLED_RECEPTOR_ACTIVITY	0.00132473	0.999281	157	190	Molecular Signatures Database v4.0
G_PROTEIN_SIGNALING_COUPLED_TO_CAMP_NUCLEOTIDE_SECOND_MESSENGER	0.00134871	0.99965	58	63	Molecular Signatures Database v4.0
GSE17580_TREG_VS_TEFF_DN	0.00135599	0.999282	167	196	Molecular Signatures Database v4.0
DELYS_THYROID_CANCER_UP	0.00136864	0.999085	362	441	Molecular Signatures Database v4.0
EXCRETION	0.00140605	0.999796	34	36	Molecular Signatures Database v4.0
V$GATA_Q6	0.00140699	0.99926	168	196	Molecular Signatures Database v4.0
ATF2_S_UP.V1_DN	0.00140764	0.999277	154	180	Molecular Signatures Database v4.0
PUJANA_ATM_PCC_NETWORK	0.00140939	0.998867	1086	1385	Molecular Signatures Database v4.0
GSE8515_IL1_VS_IL6_4H_STIM_)MAC_DN	0.00141733	0.999263	159	186	Molecular Signatures Database v4.0
V$SRY_02	0.00142332	0.999203	209	244	Molecular Signatures Database v4.0
GSE37416_0H_VS_48H_F_TULARENSIS_LVS_NEUTROPHIL_DN	0.00142333	0.999247	160	189	Molecular Signatures Database v4.0
PID_ANGIOPOIETINRECEPTOR_PATHWAY	0.00142465	0.999724	47	50	Molecular Signatures Database v4.0
MODULE_122	0.00142886	0.999346	122	140	Molecular Signatures Database v4.0
KEGG_FOCAL_ADHESION	0.00144753	0.999257	173	198	Molecular Signatures Database v4.0
UDAYAKUMAR_MED1_TARGETS_DN	0.00145526	0.9992	196	229	Molecular Signatures Database v4.0
MORF_MT4	0.00145969	0.999169	203	241	Molecular Signatures Database v4.0
V$PBX1_02	0.0014603	0.999386	110	124	Molecular Signatures Database v4.0
MARTENS_TRETINOIN_RESPONSE_UP	0.00146862	0.998892	642	815	Molecular Signatures Database v4.0
KINSEY_TARGETS_OF_EWSR1_FLII_FUSION_UP	0.00147001	0.998834	967	1228	Molecular Signatures Database v4.0
AMUNDSON_POOR_SURVIVAL_AFTER_GAMMA_RADIATION_8G	0.0014716	0.999484	83	92	Molecular Signatures Database v4.0
GSE7852_LN_VS_THYMUS_TCONV_DN	0.00148121	0.999206	168	198	Molecular Signatures Database v4.0
GSE7460_CD8_TCELL_VS_TREG_ACT_DN	0.00148685	0.999204	164	194	Molecular Signatures Database v4.0
V$CACBINDINGPROTEIN_Q6	0.00149599	0.999162	202	237	Molecular Signatures Database v4.0
V$NKX61_01	0.00149658	0.999176	196	229	Molecular Signatures Database v4.0
MONOVALENT_INORGANIC_CATION_TRANSPORT	0.00150454	0.999449	84	94	Molecular Signatures Database v4.0
PRC2_EZH2_UP.V1_DN	0.00150727	0.999193	162	192	Molecular Signatures Database v4.0
REACTOME_AMINO_ACID_AND_OLIGOPEPTIDE_SLC_TRANSPORTERS	0.00150977	0.999706	46	49	Molecular Signatures Database v4.0
V$NGFIC_01	0.00152774	0.999135	215	251	Molecular Signatures Database v4.0
BYSTRYKH_HEMATOPOIESIS_STEM_CELL_QTL_TRANS	0.00152927	0.998843	689	861	Molecular Signatures Database v4.0
REGULATION_OF_NUCLEOBASENUCLEOSIDENUCLEOTIDE_AND_NUCLEIC_ACID_METABOLIC_PROCESS	0.00153528	0.99891	498	607	Molecular Signatures Database v4.0
MULLIGHAN_NPM1_MUTATED_SIGNATURE_1_UP	0.00153971	0.999099	221	263	Molecular Signatures Database v4.0
PASINI_SUZ12_TARGETS_DN	0.00155142	0.999062	265	312	Molecular Signatures Database v4.0
PLASARI_TGFB1_SIGNALING_VIA_NFIC_10HR_UP	0.00155558	0.999641	49	53	Molecular Signatures Database v4.0
KATSANOU_ELAVL1_TARGETS_DN	0.00155702	0.99926	126	146	Molecular Signatures Database v4.0
GSE22886_NAIVE_TCELL_VS_MONOCYTE_UP	0.00156769	0.999172	165	193	Molecular Signatures Database v4.0
PILON_KLF1_TARGETS_UP	0.001571	0.998917	401	493	Molecular Signatures Database v4.0
ALFANO_MYC_TARGETS	0.00158223	0.999115	200	235	Molecular Signatures Database v4.0
LIPID_BIOSYNTHETIC_PROCESS	0.00158309	0.999379	83	95	Molecular Signatures Database v4.0
V$DBP_Q6	0.00158547	0.999107	211	246	Molecular Signatures Database v4.0
GSE3982_NEUTROPHIL_VS_EFF_MEMORY_CD4_TCELL_DN	0.00158715	0.999149	160	190	Molecular Signatures Database v4.0
GSE17721_POLYIC_VS_GARDIQUIMOD_4H_BMDM_DN	0.00159357	0.999136	167	198	Molecular Signatures Database v4.0
GSE9006_TYPE_1_VS_TYPE_2_DIABETES_PBMC_AT_DX_DN	0.001601	0.999133	163	194	Molecular Signatures Database v4.0
AFFAR_YY1_TARGETS_DN	0.00160501	0.99908	191	230	Molecular Signatures Database v4.0
SODIUM_ION_TRANSPORT	0.00160653	1	22	22	Molecular Signatures Database v4.0
GSE11057_CD4_CENT_MEM_VS_PBMC_DN	0.00163886	0.999141	161	188	Molecular Signatures Database v4.0
V$AREB6_03	0.00164851	0.999063	217	253	Molecular Signatures Database v4.0
GSE10325_CD4_TCELL_VS_MYELOID_UP	0.00165421	0.999124	164	192	Molecular Signatures Database v4.0
V$POU3F2_02	0.00167082	0.999035	213	252	Molecular Signatures Database v4.0
MODULE_1	0.00167871	0.998935	304	362	Molecular Signatures Database v4.0
MODULE_248	0.00168899	0.999237	112	129	Molecular Signatures Database v4.0
KRIGE_RESPONSE_TO_TOSEDOSTAT_6HR_DN	0.00171162	0.998697	691	868	Molecular Signatures Database v4.0
V$RFX1_01	0.00171679	0.999007	207	246	Molecular Signatures Database v4.0
MORF_STK17A	0.00174367	0.999117	143	167	Molecular Signatures Database v4.0
V$CRX_Q4	0.00175229	0.998989	222	260	Molecular Signatures Database v4.0
V$ETS1_B	0.00176034	0.998984	216	254	Molecular Signatures Database v4.0
GSE27786_NKTCELL_VS_NEUTROPHIL_DN	0.00177121	0.999042	166	196	Molecular Signatures Database v4.0
RELA_DN.V1_DN	0.00178216	0.999139	118	139	Molecular Signatures Database v4.0
TGCTGCT,MIR-15A,MIR-16,MIR-15B,MIR-195,MIR-424,MIR-497	0.00179083	0.998733	479	582	Molecular Signatures Database v4.0
GAUSSMANN_MLL_AF4_FUSION_TARGETS_A_UP	0.00180382	0.999059	161	187	Molecular Signatures Database v4.0
V$POU1F1_Q6	0.0018129	0.998987	195	229	Molecular Signatures Database v4.0
V$USF2_Q6	0.00181819	0.998953	207	245	Molecular Signatures Database v4.0
DIAZ_CHRONIC_MEYLOGENOUS_LEUKEMIA_UP	0.00185019	0.998509	1063	1354	Molecular Signatures Database v4.0
V$HNF3_Q6	0.00187801	0.999018	159	185	Molecular Signatures Database v4.0
CAGTATT,MIR-200B,MIR-200C,MIR-429	0.00189344	0.998725	381	457	Molecular Signatures Database v4.0
FIRESTEIN_PROLIFERATION	0.0018941	0.999045	146	169	Molecular Signatures Database v4.0
V$LYF1_01	0.00189993	0.998896	217	256	Molecular Signatures Database v4.0
GSE11057_EFF_MEM_VS_CENT_MEM_CD4_TCELL_DN	0.00190572	0.999005	155	181	Molecular Signatures Database v4.0
V$IK1_01	0.00191311	0.998883	227	266	Molecular Signatures Database v4.0
TCCAGAG,MIR-518C	0.00192102	0.99915	129	144	Molecular Signatures Database v4.0
TCATCTC,MIR-143	0.00193434	0.999111	128	145	Molecular Signatures Database v4.0
MORF_BCL2	0.00195677	0.998896	184	219	Molecular Signatures Database v4.0
MORF_IL13	0.00197669	0.998875	191	227	Molecular Signatures Database v4.0
POSITIVE_REGULATION_OF_CELLULAR_PROCESS	0.00198591	0.99855	533	659	Molecular Signatures Database v4.0
TAATAAT,MIR-126	0.00200539	0.998924	188	216	Molecular Signatures Database v4.0
CTACCTC,LET-7A,LET-7B,LET-7C,LET-7D,LET-7E,LET-7F,MIR-98,LET-7G,LET-7I	0.00201882	0.998675	316	383	Molecular Signatures Database v4.0
V$HAND1E47_01	0.00202387	0.9988	220	262	Molecular Signatures Database v4.0
BOQUEST_STEM_CELL_DN	0.00203554	0.99888	181	212	Molecular Signatures Database v4.0
POSITIVE_REGULATION_OF_BIOLOGICAL_PROCESS	0.00205249	0.998484	563	699	Molecular Signatures Database v4.0
GSE7852_TREG_VS_TCONV_FAT_DN	0.00208325	0.998873	167	196	Molecular Signatures Database v4.0
GSE11864_CSF1_VS_CSF1_IFNG_IN_MAC_UP	0.00209352	0.998892	152	179	Molecular Signatures Database v4.0
GSE360_CTRL_VS_T_GONDII_MAC_DN	0.00210448	0.998853	164	194	Molecular Signatures Database v4.0
STEIN_ESRRA_TARGETS_UP	0.00211831	0.998598	310	380	Molecular Signatures Database v4.0
V$MAF_Q6	0.00213578	0.99875	214	253	Molecular Signatures Database v4.0
SMID_BREAST_CANCER_BASAL_DN	0.00213788	0.998427	546	677	Molecular Signatures Database v4.0
KEGG_PPAR_SIGNALING_PATHWAY	0.00214619	0.999281	61	69	Molecular Signatures Database v4.0
V$MIF1_01	0.00215063	0.998881	153	178	Molecular Signatures Database v4.0
RICKMAN_METASTASIS_DN	0.00215104	0.998734	215	255	Molecular Signatures Database v4.0
KRAS.KIDNEY_UP.V1_UP	0.00215637	0.998988	122	140	Molecular Signatures Database v4.0
KINSEY_TARGETS_OF_EWSR1_FLII_FUSION_DN	0.00216549	0.998649	269	320	Molecular Signatures Database v4.0
BILD_HRAS_ONCOGENIC_SIGNATURE	0.0021676	0.998725	213	253	Molecular Signatures Database v4.0
CCCAGAG,MIR-326	0.00216939	0.998977	130	148	Molecular Signatures Database v4.0
V$TCF1P_Q6	0.00217331	0.998726	218	257	Molecular Signatures Database v4.0
GSE15659_NAIVE_CD4_TCELL_VS_ACTIVATED_TREG_UP	0.00229947	0.998766	153	181	Molecular Signatures Database v4.0
AAAYRNCTG_UNKNOWN	0.00229987	0.998514	301	361	Molecular Signatures Database v4.0
LEIN_NEURON_MARKERS	0.0023062	0.999365	64	69	Molecular Signatures Database v4.0
GSE14000_UNSTIM_VS_4H_LPS_DC_TRANSLATED_RNA_UP	0.00230861	0.998719	161	193	Molecular Signatures Database v4.0
ZHOU_INFLAMMATORY_RESPONSE_FIMA_UP	0.00231236	0.99838	402	497	Molecular Signatures Database v4.0
GSE24142_EARLY_THYMIC_PROGENITOR_VS_DN3_THYMOCYTE_FETAL_DN	0.002317	0.998739	168	197	Molecular Signatures Database v4.0
V$PAX4_04	0.00231764	0.998739	182	211	Molecular Signatures Database v4.0
GSE3982_NEUTROPHIL_VS_TH1_DN	0.00233121	0.998714	162	193	Molecular Signatures Database v4.0
ESC_V6.5_UP_EARLY.V1_DN	0.00234022	0.998794	145	169	Molecular Signatures Database v4.0
GSE27786_CD8_TCELL_VS_NEUTROPHIL_DN	0.00234097	0.998726	166	195	Molecular Signatures Database v4.0
LEIN_MIDBRAIN_MARKERS	0.00235113	0.999239	70	77	Molecular Signatures Database v4.0
V$SRF_Q4	0.00235387	0.998684	187	219	Molecular Signatures Database v4.0
